# Supplementary material for: Two sirtuin proteins, Hst3 and Hst4, modulate asexual development, stress tolerance, and virulence by affecting global gene expression in Beauveria bassiana
Source: Microbiol Spectr. 2024 Jan 9;12(2):e03137-23. doi: 10.1128/spectrum.03137-23 (PMC10846017; doi:10.1128/spectrum.03137-23)
Supplement: Supplemental tables — Tables S2 to S5. [file spectrum.03137-23-s0002.xlsx]

## Sheet: TABLE S2
Table S2 Lists of differentially expressed genes in ΔHst3, ΔHst4, ΔHst3ΔHst4 versus WT.
Groups	ΔHst3 vs WT			ΔHst4 vs WT			ΔHst3ΔHst4 vs WT
Gene ID	Regulation	Log2(Fold change)	P value	Regulation	Log2(Fold change)	P value	Regulation	Log2(Fold change)	P value
BBA_08744	-	-0.512389	0.212473	up	1.88507	0.00370005	down	-1.74851	6.50545e-05
BBA_06861	-	-0.187794	0.541572	up	1.44544	0.00473695	-	0.422225	0.0789308
BBA_00183	-	-0.402035	0.240991	up	1.53685	5.94659e-05	-	-0.729823	0.00981456
BBA_03947	-	0.345315	0.449717	up	1.24205	0.00104321	-	-0.24241	0.567474
BBA_05437	-	-0.365933	0.392545	up	1.33618	0.000473993	-	-0.058544	0.844352
BBA_01501	up	1.15913	0.0292423	-	-0.654338	0.055859	-	0.998648	0.0489865
BBA_05728	-	0.411586	0.657615	-	0.480043	0.566804	up	3.68698	5.57854e-13
BBA_03249	-	-0.0683503	0.982236	up	3.05892	6.61423e-06	up	2.97147	5.05955e-06
BBA_09826	-	1.46941	0.330504	up	4.42095	0.00120448	up	5.57865	1.07696e-05
BBA_08776	-	0.904891	0.293012	up	1.54761	0.00590765	up	1.67483	0.00101474
BBA_01893	-	0.686187	0.0460805	-	0.0787472	0.773895	up	2.02104	5.17406e-08
BBA_08847	-	-0.0353503	0.896612	-	-0.46898	0.0782209	down	-1.00104	9.79072e-06
BBA_00405	-	0.477873	0.201492	up	1.13004	0.000195093	up	3.88204	1.70803e-07
BBA_03652	-	-0.0338777	0.956295	up	1.19666	0.00100915	-	-0.717378	0.0119966
BBA_00346	-	-0.598523	0.0245798	-	-0.536307	0.0269354	down	-1.2889	9.73788e-11
BBA_03219	-	0.179278	0.481706	up	1.84056	1.35151e-07	-	0.440949	0.0372138
BBA_02428	-	0.155889	0.507817	up	1.13684	9.26759e-06	-	0.155025	0.545081
BBA_02890	-	0.445357	0.720777	up	1.88654	0.00891063	up	2.59122	1.03171e-05
BBA_08889	-	0.238396	0.338148	down	-1.35189	0.00322689	-	0.067791	0.80217
BBA_00769	-	-0.269017	0.302405	down	-1.68035	4.1952e-09	-	-0.373696	0.0938406
BBA_02044	-	-0.119718	0.686316	down	-1.12801	0.00140039	-	-0.796959	0.00497571
BBA_05326	-	0.436155	0.107775	down	-1.07053	0.0115928	-	-0.118525	0.640138
BBA_06821	-	-0.405328	0.24599	-	0.35002	0.282802	down	-1.4283	2.32004e-06
BBA_09468	-	-0.317676	0.174547	up	1.26859	0.0107347	-	-0.972247	1.17408e-05
BBA_00002	-	0.668834	0.817419	up	4.3889	5.23109e-07	up	4.71138	1.06365e-09
BBA_04251	-	-0.188431	0.529451	-	-0.0981276	0.758943	down	-1.12593	1.19785e-05
BBA_06399	-	0.322016	0.297214	-	-0.0609279	0.914037	up	1.16249	2.71779e-06
BBA_09560	-	0.268339	0.241744	down	-1.33275	8.12507e-05	-	-0.0749928	0.711464
BBA_04407	-	0.733602	0.108367	-	-0.369385	0.54817	up	1.28491	5.10188e-06
BBA_04613	-	-0.347614	0.18997	up	1.22915	2.2703e-05	down	-1.31421	2.67127e-08
BBA_08129	-	0.21714	0.620834	up	2.5693	1.14714e-06	-	0.144754	0.726258
BBA_09540	-	-0.178853	0.813861	-	-0.524737	0.034662	down	-1.2358	5.16178e-06
BBA_01978	-	0.15124	0.724241	-	-0.0593411	0.873846	up	1.88091	1.69541e-10
BBA_02058	-	0.217708	0.361422	-	0.0703003	0.797886	up	1.08285	7.91237e-08
BBA_09171	-	1.20794	0.186402	down	-1.63126	0.0159182	-	-0.20814	0.52852
BBA_03648	-	0.17344	0.838276	-	0.902537	0.127781	up	1.60674	0.00129707
BBA_05858	-	0.209423	0.523714	up	2.79371	6.37115e-22	-	0.380199	0.162468
BBA_09626	-	1.47843	0.178487	up	8.57203	1.09546e-11	up	4.44169	5.89915e-19
BBA_07117	-	-0.0292248	0.982053	up	1.10694	0.0298567	-	0.479683	0.167923
BBA_09363	-	-0.896102	0.65877	up	5.08684	8.08277e-23	up	2.1354	0.0100899
BBA_01190	-	-0.325835	0.239106	-	0.776368	0.00466811	down	-1.0926	6.59225e-06
BBA_03917	-	-Inf	0.86497	-	0.455737	1	up	3.61334	0.00803418
BBA_06293	-	0.571146	0.0828235	down	-1.02149	0.0175322	-	0.355738	0.16663
BBA_04062	-	-0.10645	0.786405	up	1.37916	0.00433704	-	-0.403539	0.214883
BBA_06619	-	0.336787	0.7588	up	2.62843	1.06232e-06	up	2.00897	0.000317505
BBA_10158	-	0.642331	0.817347	up	3.42715	0.00156569	up	2.94837	0.0198031
BBA_03753	-	0.223923	0.514116	-	0.12467	0.633191	up	1.02803	0.00138848
BBA_01046	-	-0.208892	0.550855	-	0.575215	0.0806011	up	1.06816	5.12834e-05
BBA_06566	-	0.168578	0.85803	up	2.12328	0.000230819	up	1.37213	0.0249721
BBA_03702	-	0.53168	0.099982	down	-1.14229	0.0135543	-	0.868567	0.00833683
BBA_02670	-	0.118548	0.838614	down	-2.24573	0.00991104	down	-3.10336	0.000612198
BBA_06560	-	0.0621626	0.787227	up	1.44598	3.531e-08	-	0.368014	0.0669681
BBA_03660	-	0.50873	0.120241	-	-0.300971	0.378903	up	1.00248	0.0212735
BBA_01417	-	2.30593	0.379769	-	3.53533	0.104132	up	6.79408	6.48142e-06
BBA_02325	-	0.814725	0.0373126	down	-1.37062	0.0121026	-	-0.14819	0.710788
BBA_06617	-	-0.266784	0.701152	-	-0.133858	0.757611	down	-2.80868	7.0904e-05
BBA_10302	-	-0.371365	0.162076	down	-1.43303	3.08389e-07	-	-0.693917	0.00168018
BBA_00065	-	0.850911	0.131957	down	-1.68014	0.0155286	down	-1.21328	0.0492188
BBA_01745	-	0.053708	0.929897	-	0.893845	0.0125319	up	1.37621	3.67701e-06
BBA_04700	-	0.882708	0.0106628	up	2.9107	4.53517e-23	-	0.107108	0.749339
BBA_05833	-	-0.0157624	1	up	1.93506	0.00228983	-	-0.560349	0.285663
BBA_04031	-	0.885723	0.0291899	-	-1.33285	0.0581993	up	1.07815	0.017426
BBA_05873	-	-0.0952774	0.699175	-	0.363129	0.15902	down	-1.25227	7.36832e-10
BBA_08405	-	0.205081	0.678685	up	2.13767	0.02496	down	-1.09632	0.0234209
BBA_07936	-	-0.320312	0.622246	-	-0.444919	0.287944	down	-1.01271	0.0456642
BBA_00632	-	-0.231799	0.361491	-	0.610583	0.019015	down	-1.12657	2.77124e-07
BBA_03630	-	0.910725	0.374404	-	0.128008	0.923757	up	2.77526	1.01742e-06
BBA_09138	up	1.01075	0.00213484	-	-0.885985	0.257577	up	1.86176	4.54998e-07
BBA_09556	-	3.23964	0.281492	-	3.10315	0.259286	up	4.91966	0.00116487
BBA_02759	-	0.270709	0.240406	up	2.31601	2.09277e-05	-	0.266275	0.186979
BBA_03589	-	-0.095767	0.98678	-	0.800978	0.221223	up	2.66792	0.00621962
BBA_03201	-	-0.263343	0.403922	up	1.21274	0.000747308	-	-0.458951	0.068442
BBA_02765	-	-0.41768	0.365849	up	1.2138	0.000646866	-	-0.534971	0.147007
BBA_09429	-	0.416159	0.50689	up	1.67394	0.0279634	up	2.86108	3.72623e-06
BBA_08676	-	0.496946	0.584411	up	2.47473	0.00025655	up	2.36285	9.06393e-06
BBA_08373	-	-0.366255	0.396261	up	1.18483	0.0027929	-	-0.543789	0.0543975
BBA_08291	-	0.347522	0.179983	up	1.3183	8.68953e-07	-	0.962513	0.00768851
BBA_02187	-	0.276056	0.426169	-	0.918474	0.00308059	up	2.10227	2.39394e-17
BBA_08653	-	-0.0235291	0.950988	-	0.203208	0.455616	up	1.37721	5.7317e-10
BBA_01970	-	0.788436	0.000507139	-	0.0206113	0.984733	up	1.18159	1.43208e-06
BBA_02445	-	-0.0669153	0.878917	-	0.136187	0.735905	down	-1.05733	0.00248431
BBA_04586	-	-1.33611	0.42828	up	3.97174	2.48003e-16	up	2.41053	3.25056e-05
BBA_07839	-	0.0445298	0.895999	up	1.57505	4.07649e-09	-	-0.471215	0.0446996
BBA_09176	-	-1.34652	0.0641794	up	2.32861	0.000809442	down	-5.1067	1.75554e-11
BBA_04979	-	0.0230167	0.9603	up	1.39225	0.000525497	up	1.0764	0.00383123
BBA_08902	-	0.223747	0.67274	up	1.36139	1.75276e-06	up	1.42871	0.000723874
BBA_04323	-	0.173836	0.594306	-	0.892121	0.00780858	down	-1.01342	0.000901378
BBA_06214	up	2.18234	0.0304252	up	2.3327	0.0346165	-	0.600185	0.501504
BBA_07569	-	2.02201	0.265652	-	2.11988	0.161568	up	3.4726	0.000626341
BBA_07590	-	0.582683	0.449369	-	-0.37182	0.242867	up	3.28	0.0441483
BBA_08242	-	0.00399878	0.988161	down	-2.20103	0.00133463	down	-1.43322	0.0104739
BBA_00370	-	-0.366396	0.129948	down	-1.35825	1.13351e-05	-	-0.361508	0.0838141
BBA_08215	-	Inf	0.791015	up	Inf	0.0167816	up	Inf	0.0400852
BBA_01540	-	-0.505246	0.740812	-	-0.591071	0.559931	up	1.64017	0.00747852
BBA_05808	-	0.364968	0.352846	up	2.19682	4.23435e-08	down	-1.2707	0.0137278
BBA_07809	-	-1.47033	0.31739	up	2.37189	0.000493322	down	-3.52854	0.0160767
BBA_04479	-	-0.0337066	0.894016	up	1.0113	0.000110866	-	0.0329025	0.890995
BBA_08240	-	0.611162	0.0101935	-	-0.449636	0.276886	up	1.75966	3.43852e-05
BBA_04974	-	-0.480304	0.268192	-	0.296389	0.362728	up	1.03655	0.0423477
BBA_01115	-	-0.048581	0.935072	up	1.35287	5.75978e-05	-	0.601679	0.0628142
BBA_01299	-	-	-	-	Inf	0.224472	up	Inf	3.73063e-07
BBA_10295	-	1.15606	0.709844	-	2.03415	0.268367	up	2.94287	0.0322397
BBA_02926	-	-0.450566	0.87961	-	-1.77707	0.283642	down	-5.46128	0.0327574
BBA_02788	-	-0.288143	0.245029	down	-1.13377	3.22384e-05	-	-0.362033	0.0902374
BBA_03210	-	-0.070712	0.832984	-	0.363413	0.211665	down	-2.64922	1.89504e-15
BBA_00851	-	-0.355367	0.273466	-	-0.617832	0.0621127	down	-1.4809	3.43319e-07
BBA_08060	-	0.263694	0.586451	up	1.07064	0.00776906	up	1.70069	6.66716e-06
BBA_07798	-	0.659399	0.100788	-	-0.812422	0.0398461	down	-1.15852	0.000729112
BBA_05710	-	Inf	0.43981	up	Inf	0.0408473	-	Inf	0.763864
BBA_08489	-	0.0660573	0.855444	up	1.29491	0.00694576	-	0.340439	0.226283
BBA_01314	-	-0.0211266	0.969944	up	1.79087	3.22298e-05	-	0.65996	0.00519253
BBA_03682	-	-0.275604	0.31407	-	-0.282693	0.299908	down	-1.25282	1.35859e-07
BBA_00934	-	0.687988	0.00613094	up	1.76988	0.00274327	-	0.218778	0.327517
BBA_03891	-	-0.672455	0.898874	-	0.976056	0.464017	up	2.01212	0.0455194
BBA_08425	-	0.490592	0.531906	up	2.15225	0.000163617	-	-0.276268	0.459407
BBA_10072	-	0.677301	0.0943564	up	2.44077	0.00160911	up	3.64537	7.64747e-05
BBA_09936	-	0.88402	0.341498	-	0.376739	0.696872	down	-Inf	0.0021299
BBA_01589	-	0.379464	0.335639	up	1.04495	0.00260011	up	1.66554	4.19126e-09
BBA_00014	-	0.882915	0.0404012	-	-0.647716	0.112616	up	1.02552	0.00346056
BBA_04556	up	1.0565	3.47948e-06	up	1.10539	3.40392e-05	-	0.667394	0.000865385
BBA_06031	up	2.18979	0.0493429	up	2.79513	0.00871154	-	-1.08423	0.589846
BBA_03411	-	-0.182765	1	up	2.21409	0.0194573	-	0.338036	0.876823
BBA_10197	-	0.706936	0.00217899	-	-0.519176	0.209898	up	1.00219	7.14595e-05
BBA_02653	-	-0.35046	0.382187	-	0.727676	0.0406489	up	1.12687	6.86988e-07
BBA_08249	-	-0.338641	0.392205	up	1.34192	0.00384473	down	-1.03315	0.00666159
BBA_01842	-	1.01475	0.089418	-	-0.760458	0.293608	up	2.91249	0.00278777
BBA_01995	-	-0.388129	0.285444	up	1.22003	0.00217521	down	-1.54309	3.13859e-08
BBA_09102	-	-0.451664	0.595473	-	0.454536	0.432189	up	1.41992	0.00134507
BBA_00907	-	-0.438093	0.321109	up	1.32302	0.00164733	-	-0.87696	0.0128147
BBA_01495	up	1.20319	0.0289007	-	-0.67168	0.308587	up	2.78525	1.25359e-07
BBA_04950	-	-0.503453	0.110551	-	0.127097	0.647146	down	-1.54752	6.86344e-10
BBA_10333	-	-0.318517	0.522651	down	-1.26121	0.00873632	-	-0.38343	0.345851
BBA_05612	-	0.368013	0.303155	down	-1.19896	0.00203347	-	-0.479188	0.0419468
BBA_02757	-	-0.266725	0.473901	up	1.297	1.66889e-05	-	-0.521964	0.0822293
BBA_08045	-	0.375658	0.22539	down	-1.33002	0.00182516	-	-0.134014	0.551167
BBA_03461	-	0.089165	0.762976	up	1.13958	0.0044187	-	-0.380748	0.153178
BBA_01471	-	0.382009	0.580152	up	1.56809	0.00203134	up	2.63743	1.30019e-11
BBA_04886	up	1.20336	0.0450669	-	0.883255	0.013638	up	3.46894	2.92262e-19
BBA_02910	-	0.0234639	0.925954	up	1.16183	8.74205e-06	-	0.582689	0.00499429
BBA_02201	-	-0.341505	0.227629	-	0.959245	0.000469461	down	-1.10762	8.37093e-06
BBA_08883	-	-0.260586	0.303207	down	-1.52963	9.21858e-08	-	-0.271924	0.203536
BBA_09231	-	0.713887	0.337639	down	-1.51607	0.0066903	-	-0.904693	0.0360574
BBA_09503	up	1.49251	0.0336756	-	0.607286	0.337661	up	2.90337	4.39123e-13
BBA_03071	-	-0.749105	0.256	up	2.60967	0.0261096	up	2.16493	1.08486e-10
BBA_03404	-	0.411046	0.491753	up	1.34647	0.0347379	down	-1.13216	0.0222613
BBA_05362	-	-0.436806	0.0957924	-	0.0257963	0.925159	down	-1.57641	7.96369e-12
BBA_10074	-	3.68516	0.162303	up	5.78555	0.00127794	up	7.01764	1.80354e-05
BBA_00212	-	-0.046205	0.873318	down	-1.6622	4.92353e-10	-	-0.909895	1.14763e-05
BBA_04717	-	-0.364235	0.202956	-	0.0295889	0.966979	down	-1.3482	2.37537e-06
BBA_05310	-	-1.35706	0.963968	-	0.247693	1	up	2.82139	0.0190783
BBA_10218	-	-0.0584196	0.938125	up	1.00868	0.00812213	-	0.399572	0.280698
BBA_06849	-	0.296423	0.365792	up	1.1854	5.4542e-06	up	1.69586	5.72392e-16
BBA_07710	-	1.30034	0.199045	-	0.198018	0.492983	up	1.60941	1.66827e-11
BBA_00878	-	0.0758025	0.81011	down	-1.42654	2.24763e-05	-	-0.807409	0.0107369
BBA_00603	-	-0.0802612	0.764543	up	1.02725	7.96936e-05	-	0.16424	0.427817
BBA_06267	-	-0.714514	0.209659	up	2.52442	0.000292507	-	-0.464461	0.287618
BBA_03964	-	-0.23777	0.496487	-	0.622704	0.0172862	down	-1.55767	1.90544e-05
BBA_01348	up	1.29569	0.00952746	-	0.318882	0.424955	up	1.53324	0.000344593
BBA_08673	-	-Inf	1	-	1.77843	0.714166	up	7.73192	2.76997e-11
BBA_08473	-	-0.621696	0.463674	-	0.2935	0.590595	down	-2.16749	0.0024714
BBA_09536	-	0.146206	0.536981	-	-0.286271	0.285841	down	-1.32351	2.11639e-10
BBA_10231	-	-0.335221	0.916396	up	1.70655	0.0225076	-	1.1656	0.145044
BBA_05345	-	-0.804004	0.0105755	-	-0.619023	0.0224727	down	-1.50004	2.9608e-10
BBA_07250	-	-0.264401	0.362956	up	1.09333	8.15967e-05	-	-0.631157	0.00959354
BBA_06127	-	-0.457399	0.305487	-	0.968695	0.184576	down	-1.29257	0.00293153
BBA_08689	-	1.55498	0.0779576	up	1.74608	0.0180236	up	2.01902	0.00236261
BBA_08971	-	0.124134	0.589032	down	-1.20506	3.87947e-06	-	-0.186285	0.351126
BBA_03712	-	0.645487	0.728594	up	4.26519	1.38512e-06	-	-1.15576	0.650953
BBA_03446	-	-0.379877	0.294686	up	1.21342	0.0173599	down	-1.78487	5.58073e-08
BBA_09211	-	0.669448	0.531536	up	3.14246	7.2662e-06	up	4.0203	2.35228e-05
BBA_00609	-	-0.577197	0.0326195	-	-0.451531	0.061459	down	-1.1494	9.07981e-05
BBA_04013	-	0.211162	0.601868	-	-1.00168	0.067437	down	-1.38559	0.00294946
BBA_06333	down	-1.6051	0.0329404	-	-0.966779	0.118071	down	-3.45368	6.01938e-06
BBA_06081	-	-0.55105	0.390226	up	1.17537	0.0233504	down	-1.9517	0.00191181
BBA_08684	up	1.43596	0.00753107	-	-0.568142	0.516195	up	2.90235	1.39403e-06
BBA_03815	-	0.278029	0.847882	up	2.11629	0.00393408	-	-0.95473	0.48358
BBA_03952	-	0.752586	0.230642	up	1.46045	0.00112295	-	0.694608	0.14351
BBA_09174	-	0.825818	0.348164	up	2.41844	0.0313833	-	-1.21237	0.0504875
BBA_06887	-	-0.228998	0.476925	-	0.863793	0.0384691	down	-1.38375	1.09159e-07
BBA_02224	-	0.274585	0.329804	up	3.37317	1.35095e-05	up	1.81901	0.00266157
BBA_09216	-	0.471006	0.513475	up	2.84492	0.00143653	up	3.87511	9.62777e-05
BBA_08704	-	-0.260953	1	-	2.01216	0.392996	up	5.91652	1.28528e-12
BBA_08642	-	0.949238	0.0799962	-	-0.834947	0.33522	up	2.26802	2.88305e-07
BBA_02614	-	-0.898662	0.740776	up	2.54319	0.00686402	-	0.535097	0.627882
BBA_04354	-	0.332445	0.245961	down	-1.11048	0.0011418	-	-0.25465	0.31118
BBA_02863	-	-0.109446	0.660596	down	-1.43878	6.45434e-08	-	-0.224868	0.259134
BBA_05802	-	-0.0695935	0.824354	-	0.496079	0.258806	down	-1.19963	0.000305249
BBA_03054	-	0.62074	0.146628	down	-1.17424	0.0121558	-	-0.303209	0.38493
BBA_08997	-	-0.26665	0.58542	up	2.11385	0.00381819	-	-0.885023	0.0056155
BBA_06194	-	0.684348	0.514026	-	1.40496	0.0663564	up	1.49519	0.0368329
BBA_06020	-	1.34701	0.184425	down	-1.93438	0.00588099	-	-0.217189	0.580393
BBA_00561	-	0.154087	0.516292	-	-0.0773706	0.788394	up	1.30873	1.17365e-10
BBA_05372	up	1.0074	0.00204908	-	0.0746922	0.7955	up	1.98072	1.52779e-14
BBA_02343	-	-0.460867	0.215335	-	-0.437922	0.114229	down	-2.32862	4.61524e-08
BBA_04725	-	0.0732103	0.742788	up	1.0112	0.00137978	-	0.16738	0.41908
BBA_09301	-	0.0900627	0.947857	-	-1.26444	0.286461	down	-2.59958	0.0309074
BBA_07524	-	0.723672	0.0481435	down	-1.04988	0.0191232	-	0.818102	0.0151581
BBA_06382	-	-0.506913	0.281658	up	1.14886	8.34592e-06	-	0.629288	0.0626458
BBA_04839	-	-0.103984	0.769989	-	0.239838	0.442243	down	-1.38177	5.31763e-06
BBA_00445	up	1.11028	0.00299675	-	0.105064	0.72404	-	0.873626	0.00100956
BBA_01807	-	0.0795602	0.728426	down	-1.10042	2.51637e-05	-	-0.0752821	0.693399
BBA_09453	-	1.72698	0.392249	up	5.04112	0.000361521	up	6.12763	2.22749e-05
BBA_03993	-	0.526344	0.689093	up	2.88544	3.32736e-06	up	2.68285	7.34739e-05
BBA_07146	-	0.4129	0.59173	up	6.85032	2.83426e-08	up	2.57985	7.751e-10
BBA_02996	-	-0.575093	0.123709	-	0.394416	0.24927	down	-1.07846	0.00115364
BBA_08989	-	0.414535	0.567874	up	3.05416	8.83143e-07	up	2.88086	2.99181e-13
BBA_03301	-	0.68089	0.0330053	-	-0.846135	0.0640061	up	1.57226	0.00411663
BBA_06589	-	-0.00186451	1	-	-0.296473	0.256043	down	-1.16397	6.40327e-07
BBA_05179	-	0.0622833	0.849173	up	2.19185	4.99422e-07	-	0.436495	0.0442138
BBA_02579	-	0.540076	0.145802	up	1.02753	5.47623e-05	-	-0.1952	0.598807
BBA_02743	up	1.02028	0.00993073	-	-0.945322	0.146451	up	1.66404	0.000893254
BBA_08978	-	2.52185	0.235387	up	2.98388	2.59211e-07	up	4.42305	1.26221e-07
BBA_00614	-	-0.206373	0.580367	up	2.32009	2.00146e-10	-	-0.560515	0.0940229
BBA_06994	-	-1.4154	0.54004	-	-0.539272	0.649177	down	-5.74323	0.0258726
BBA_08187	-	-0.438855	0.0988777	-	0.339794	0.245686	down	-1.32219	2.14118e-08
BBA_06558	-	-0.655991	0.174557	up	3.09288	0.000285284	-	-0.361601	0.27345
BBA_04088	-	-0.447895	0.174727	-	-0.446411	0.203465	down	-1.18232	7.72215e-05
BBA_08792	-	0.164305	0.82389	up	5.07628	4.23314e-08	up	3.40341	1.10381e-48
BBA_01932	-	-0.216252	0.407316	-	0.203001	0.462173	down	-1.2691	2.31245e-08
BBA_02433	-	-0.0897326	0.732439	down	-1.1507	3.86235e-05	-	-0.74827	0.000644834
BBA_08818	-	0.139756	0.650529	up	1.85341	4.23678e-11	-	0.334095	0.173071
BBA_00736	-	0.223757	0.321904	down	-1.75319	3.87311e-06	-	-0.336936	0.076409
BBA_09858	-	0.775271	0.0578056	-	0.152742	0.683623	up	1.27421	5.20918e-05
BBA_01739	-	-0.681863	0.0404447	up	1.84153	2.04836e-05	-	0.0359998	0.899595
BBA_10036	up	1.2716	0.00835325	down	-1.42908	0.00671784	-	0.748452	0.0804058
BBA_00949	-	0.0294334	0.877018	up	1.15948	0.000147114	-	-0.16074	0.413007
BBA_07665	-	0.639727	0.64627	-	0.526476	0.568299	up	3.76635	7.88816e-15
BBA_02189	-	-0.0492108	0.839694	up	1.13029	0.00363119	-	0.245059	0.245472
BBA_02281	-	0.885998	0.0565409	-	-0.500167	0.35216	up	2.61815	2.86409e-06
BBA_02824	-	-0.411116	0.571261	up	1.67534	9.96648e-05	down	-1.71692	0.00826112
BBA_10254	-	1.24923	0.153977	up	2.54581	1.85839e-05	up	6.74282	1.76581e-10
BBA_07120	-	0.0630676	0.845273	down	-1.29456	0.00812288	down	-1.00543	0.00075433
BBA_06677	-	0.325636	0.256987	-	0.121899	0.745702	up	1.43151	1.27239e-12
BBA_10070	-	0.474274	0.560012	up	1.64437	0.010248	up	3.01669	4.11245e-05
BBA_04683	-	-0.385457	0.535365	up	1.17633	0.0240142	down	-1.06992	0.0271489
BBA_02558	-	-0.140277	0.589432	up	1.20543	9.66158e-06	-	-0.0124614	0.965499
BBA_01003	-	0.669777	0.182522	down	-1.38426	0.0288574	-	-0.816732	0.0709603
BBA_08457	-	0.0745724	0.832327	up	1.68442	2.64461e-05	-	0.206706	0.460312
BBA_00254	-	-0.277195	0.79474	up	5.61516	4.81096e-08	down	-1.38958	0.0400641
BBA_07078	-	0.0467479	0.83262	-	0.613961	0.0154479	down	-1.04807	1.95811e-07
BBA_07777	-	0.0812253	0.807517	-	0.845458	0.00808998	up	1.30435	5.15997e-07
BBA_09471	-	-0.430416	0.543841	-	0.259274	0.573793	down	-1.5776	0.0135931
BBA_09648	-	-0.00398433	1	up	2.24437	0.000669564	up	3.47794	3.11168e-12
BBA_01768	-	-0.341656	0.264253	-	0.317582	0.345526	down	-1.4661	5.18759e-08
BBA_08476	-	-0.500664	0.0913369	-	0.000432508	0.920913	down	-2.20325	4.49358e-23
BBA_06578	down	-1.50597	0.000373589	up	3.23499	3.85841e-05	down	-1.44504	8.34776e-05
BBA_02049	-	0.43848	0.165983	-	-0.215508	0.412156	up	1.09502	3.4368e-08
BBA_02825	-	-1.14751	0.101449	-	-0.401313	0.47013	down	-1.13973	0.0378139
BBA_07773	-	0.111845	0.838631	down	-2.15407	0.00426795	up	1.92196	8.42349e-13
BBA_00891	-	0.408047	0.288706	-	0.223759	0.533747	down	-1.42248	0.000749115
BBA_09744	-	-0.0170822	1	up	1.10808	0.0356932	-	0.282543	0.447274
BBA_07848	-	0.269687	0.285974	-	-0.145093	0.579684	up	1.57601	6.07968e-14
BBA_02382	-	-0.104184	0.797099	up	2.05967	2.10711e-10	-	0.395495	0.178805
BBA_03338	-	0.648307	0.518282	up	3.96255	1.21751e-43	up	4.06078	1.26875e-15
BBA_08904	-	0.0303118	0.95106	-	0.0859053	0.797173	up	1.88735	0.0011583
BBA_04378	-	0.507215	0.0664518	down	-1.03816	0.00130391	-	0.662395	0.0287897
BBA_02019	-	0.193642	0.684371	-	0.714781	0.0695306	up	1.21929	0.000201197
BBA_00992	-	0.0559091	0.898908	down	-1.18905	0.00518593	down	-1.07903	0.00481516
BBA_02185	-	-0.207398	0.912285	up	5.89907	0.0139679	up	1.36411	0.00167877
BBA_09218	-	0.107972	0.82912	-	0.376231	0.397493	up	1.27347	0.000258411
BBA_01930	-	-0.74901	0.0443651	-	0.578162	0.0973917	down	-1.82502	6.6034e-11
BBA_01393	-	-0.395712	0.182883	up	1.37031	0.0074232	-	-0.0557083	0.826896
BBA_05478	-	-0.467069	0.361853	up	1.64685	0.00136669	down	-1.06601	0.0155606
BBA_06636	-	0.286669	0.60292	-	1.4655	0.209905	down	-1.38211	0.0306497
BBA_02351	up	1.12027	0.00155398	-	0.740831	0.0362973	up	1.05108	0.000463118
BBA_03166	-	0.0154165	1	up	1.64602	0.00604678	up	1.57433	0.00607971
BBA_06508	-	0.626099	0.132898	down	-1.22964	0.0113018	-	0.261582	0.412273
BBA_02042	-	-0.131456	0.631903	-	-0.0336461	0.910431	down	-1.04382	1.80394e-05
BBA_09169	-	0.114629	0.671127	down	-1.51245	5.03797e-07	-	-0.716857	0.00192218
BBA_09769	-	0.764708	0.0481825	down	-1.63336	0.00813566	-	-0.315738	0.488347
BBA_09586	up	4.40402	0.0381211	up	6.78542	8.36689e-09	-	3.49609	0.128266
BBA_09785	-	-0.148202	0.935683	-	1.39261	0.078734	up	1.99344	3.59646e-11
BBA_03915	-	0.800567	0.573917	-	-0.648805	0.788261	up	2.50011	0.00180052
BBA_07277	-	0.415922	0.152167	down	-1.02345	0.00146792	-	0.089654	0.737305
BBA_02456	-	-0.479201	0.266432	up	1.20201	0.000167101	-	0.733677	0.0109349
BBA_03472	-	0.444912	0.348396	up	1.3066	7.41389e-07	up	3.35608	3.15004e-53
BBA_09298	-	-0.962832	0.004837	up	2.1097	1.17415e-08	-	-0.452301	0.0881244
BBA_07570	-	0.0699003	0.972201	-	0.908825	0.16648	up	1.27797	0.0333327
BBA_03015	-	0.301569	0.269322	down	-1.76506	5.01852e-05	-	-0.569164	0.00799836
BBA_00967	up	1.28135	0.00748368	-	0.917397	0.284019	-	-1.0228	0.174621
BBA_02361	-	-0.744545	0.361878	-	0.818024	0.264723	down	-2.6609	0.00112912
BBA_04655	-	-0.930244	0.408878	-	0.74323	0.132216	up	3.71067	8.20345e-08
BBA_06551	-	-0.674165	0.0219179	-	0.695566	0.0473145	down	-1.20131	9.16932e-07
BBA_03949	-	0.785841	0.524556	up	4.32002	5.60694e-36	up	3.57082	1.20154e-14
BBA_04267	-	0.884668	0.623769	-	1.28009	0.34477	up	3.07154	0.000235309
BBA_02551	-	-0.549887	0.837913	up	7.80463	2.33969e-06	up	1.66309	0.00110311
BBA_02047	-	0.43115	0.074913	-	-0.492989	0.170772	up	1.28117	1.54513e-07
BBA_09173	-	1.16629	0.259758	-	1.53167	0.23199	down	-2.24057	0.00224975
BBA_09732	-	-0.633282	0.0069556	-	-0.420675	0.0781714	down	-1.09576	3.37964e-08
BBA_05545	-	-0.0787113	0.7673	up	1.12854	2.10259e-05	-	-0.102654	0.65104
BBA_07700	-	0.634668	0.0734681	-	-0.0782331	0.83034	up	1.64646	4.90604e-05
BBA_00732	-	0.699266	0.0770948	-	0.24647	0.682758	up	3.19073	6.62558e-09
BBA_02945	-	0.310481	0.488937	up	3.20822	1.00989e-05	down	-1.6598	0.000270392
BBA_08435	-	-0.469861	0.531486	-	-0.498257	0.431051	down	-1.81642	0.0205901
BBA_05553	-	-1.08338	0.361849	-	0.224572	0.786953	down	-2.13328	0.0470921
BBA_01891	-	-0.107125	0.662891	down	-1.5054	1.73178e-08	-	-0.290153	0.145888
BBA_10047	-	-0.279258	0.284112	up	1.0148	0.000500938	-	0.151998	0.558394
BBA_09016	-	1.24423	0.215381	-	0.763575	0.408711	up	3.76828	2.07118e-15
BBA_08746	-	-0.868506	0.145031	up	2.65346	0.000219842	down	-2.79538	2.3923e-05
BBA_09076	-	0.432526	0.11401	-	0.139818	0.564042	up	2.83806	2.11944e-12
BBA_03904	up	1.94205	0.000139961	down	-1.43775	0.0433489	up	3.21348	0.000321445
BBA_07707	-	-0.0212256	1	-	1.05551	0.204303	up	5.10473	9.20703e-08
BBA_08535	-	-0.217609	0.584583	up	1.0304	0.00108176	-	0.795543	0.00358419
BBA_00728	-	0.499074	0.214454	up	1.122	1.15977e-05	-	0.372936	0.0625614
BBA_07505	-	-0.967556	0.10687	up	1.81164	0.000797006	down	-3.23388	6.72521e-07
BBA_03557	-	0.0389171	0.901836	up	1.08353	0.000120712	up	1.44299	3.6127e-10
BBA_04306	-	-0.0558797	0.919299	-	0.631191	0.0552189	up	2.19427	0.00291563
BBA_07469	-	-0.0234584	0.943579	-	-0.275267	0.325226	down	-1.30649	1.67689e-07
BBA_02093	-	-0.346675	0.390091	up	1.35937	0.0183486	-	-0.644171	0.055558
BBA_02500	-	-0.315741	0.581811	-	0.337476	0.545589	up	1.71139	1.30159e-08
BBA_02405	-	0.307454	0.355958	down	-1.16974	0.00249392	-	-0.20843	0.422711
BBA_01091	-	-0.411387	0.454365	-	0.299308	0.523516	up	2.02635	1.0227e-08
BBA_09435	-	0.182901	0.736826	down	-1.68044	0.00871833	-	-0.388189	0.432702
BBA_04405	-	0.192104	0.458387	up	1.20385	5.47904e-06	-	0.418359	0.049963
BBA_09856	-	0.556194	0.373257	up	1.04214	0.0298746	up	1.53583	0.000148703
BBA_05661	-	0.725751	0.722963	-	1.35863	0.304338	up	3.9868	6.97335e-09
BBA_02421	-	0.862295	0.000131462	-	-0.838099	0.108093	up	1.31012	6.74205e-06
BBA_05951	-	0.422099	0.221031	down	-1.11317	0.00934131	-	-0.660409	0.0415162
BBA_03841	-	-0.533745	0.327086	-	0.507007	0.169419	down	-1.07094	0.00690995
BBA_09639	-	0.34616	0.842869	-	0.452736	0.800795	up	2.29696	0.00610888
BBA_04223	-	-0.814659	0.372557	-	0.0135288	0.946645	down	-1.60379	0.0123689
BBA_04786	-	0.706559	0.634302	-	1.78383	0.059207	up	4.01305	7.37762e-13
BBA_08322	-	0.0467775	0.945491	-	-0.666452	0.132837	down	-1.01618	0.00925987
BBA_06090	-	0.123385	0.729586	up	1.29907	2.70515e-05	-	0.543768	0.0496158
BBA_00672	-	-0.323181	0.192948	up	1.44221	3.56112e-08	-	0.780801	0.000214556
BBA_07087	-	-0.237649	0.388295	-	-0.402548	0.15454	down	-1.59133	2.37064e-10
BBA_00428	-	-0.412863	0.203209	up	2.47652	0.000514436	-	-0.443269	0.0624419
BBA_07995	-	0.807299	0.000373419	-	-0.535246	0.0366016	down	-1.04946	1.51005e-07
BBA_08794	-	-0.0610544	0.895027	up	3.44476	1.39537e-12	down	-1.77157	0.000307881
BBA_01962	-	0.166683	0.498976	down	-1.73018	8.82628e-05	-	-0.528738	0.0201527
BBA_09621	-	0.458214	0.128518	-	-0.517147	0.114199	up	1.2026	7.38522e-06
BBA_08179	-	-0.0893113	0.84736	up	1.812	3.31499e-05	-	0.81132	0.0650403
BBA_04972	-	0.126807	0.759957	up	1.43432	0.0448827	-	0.267164	0.274423
BBA_00441	-	0.938192	0.0956284	-	-1.56398	0.0908098	up	1.46447	0.00237163
BBA_08975	-	-0.0310841	0.955684	up	1.29581	0.000306926	-	0.809064	0.0153242
BBA_09206	-	-0.202741	0.649958	-	0.672161	0.0532785	up	1.08867	0.000204845
BBA_10010	-	0.056523	0.845887	up	3.16519	0.00938136	down	-1.43547	0.000104958
BBA_05540	-	0.143459	0.552594	-	0.125108	0.606627	up	1.83122	4.2392e-19
BBA_09609	-	0.748012	0.0653238	up	1.85614	0.00171187	up	2.38587	9.80782e-19
BBA_09109	-	0.899808	0.328718	up	1.56206	1.25186e-05	up	2.24556	2.98638e-14
BBA_10297	-	-Inf	1	-	3.86497	0.0616367	up	4.50561	0.00761452
BBA_05730	-	-0.196116	0.507933	up	1.27124	0.00524355	-	-0.934764	0.00122117
BBA_09921	-	0.024336	0.913258	-	0.138746	0.596785	down	-9.46714	1.58123e-161
BBA_06684	-	1.05723	0.0824026	-	-0.0961689	0.931855	up	2.5723	1.08925e-08
BBA_07807	-	-0.919004	0.17981	-	0.638676	0.227809	down	-3.21448	6.67245e-06
BBA_00059	-	0.186531	0.719358	-	0.417922	0.336732	down	-1.243	0.00967232
BBA_05856	-	0.0989161	0.704876	-	0.867199	0.00116027	up	1.16981	2.83802e-08
BBA_03662	-	-0.1858	0.884837	up	1.87921	0.00480921	-	-0.760697	0.297196
BBA_04602	-	0.716792	0.0200224	-	-0.550155	0.328914	up	1.57603	0.00113276
BBA_02155	-	0.31151	0.747329	up	3.18208	5.45208e-06	-	-1.02042	0.256858
BBA_05396	-	0.844664	0.588808	-	1.46877	0.19199	up	2.88822	0.000444146
BBA_04688	-	-0.336384	0.522883	up	1.36199	0.00129426	-	-0.563493	0.190584
BBA_09770	-	-0.291225	0.286751	-	0.0992436	0.783788	down	-1.37526	6.86256e-09
BBA_04910	-	0.619219	0.0972068	down	-1.28245	0.0154579	-	-0.25561	0.466286
BBA_08069	-	0.756079	0.128643	-	0.0299953	0.962854	up	1.01069	0.010692
BBA_09236	-	0.931665	0.0899033	-	-0.0428511	0.997024	up	2.47208	2.50525e-11
BBA_08213	-	-0.030991	0.930604	-	-0.909558	0.00266596	down	-1.08683	1.44948e-05
BBA_08501	-	0.383547	0.443825	-	-1.45623	0.070645	up	2.31377	1.01898e-05
BBA_02230	-	0.016139	0.952905	up	3.18681	4.43909e-06	-	-0.00399342	0.969495
BBA_02988	-	0.804007	0.20636	down	-2.25344	0.0405487	-	0.864408	0.188605
BBA_04340	-	0.20258	0.50367	up	1.13758	8.29083e-05	-	0.579026	0.0178613
BBA_00889	-	-0.196187	0.441913	-	0.153858	0.583529	down	-1.05586	2.58134e-06
BBA_05369	-	0.153112	0.867873	-	0.254368	0.688517	down	-2.20354	0.00961676
BBA_02695	-	-0.0468941	0.878217	up	2.24568	8.00751e-15	up	1.06256	4.1195e-06
BBA_07988	-	-0.518495	0.586869	up	3.91732	3.67361e-12	-	0.998689	0.0141044
BBA_03832	-	-1.10626	0.252372	up	3.8302	0.0176255	down	-2.48377	0.00315606
BBA_10097	-	-0.00759829	0.992214	up	1.72007	0.000282131	up	2.63183	5.3732e-12
BBA_00702	-	-0.261155	0.31932	up	1.19188	4.92617e-05	down	-1.14384	2.21009e-06
BBA_09127	-	1.10649	0.286656	down	-2.19885	0.0255622	down	-3.70564	0.0018016
BBA_09324	-	-0.100653	0.803218	-	0.618422	0.0174288	down	-1.57937	7.29767e-06
BBA_04558	-	-0.387336	0.377608	up	2.63718	1.3486e-07	-	0.700593	0.00269112
BBA_08741	-	-0.460406	0.732008	up	2.31422	0.000778798	up	1.51611	0.0302489
BBA_07949	-	0.575741	0.304379	-	0.561714	0.238517	up	1.89159	0.00102028
BBA_03413	-	0.6951	0.098135	down	-1.06935	0.0251672	-	0.942413	0.00803312
BBA_09281	-	0.960544	0.0489308	down	-1.28042	0.0484648	-	0.756242	0.0817486
BBA_07338	-	0.218094	0.534272	up	1.95138	4.69679e-11	up	1.55387	5.515e-10
BBA_04526	-	-0.257167	0.328464	-	0.479908	0.0772955	down	-1.30675	1.61312e-08
BBA_03029	-	-0.0295899	0.970359	up	1.62681	0.00475818	-	0.401612	0.106679
BBA_01037	-	0.0367613	0.937921	-	-0.702091	0.332052	up	1.03378	6.56713e-05
BBA_06744	-	0.14706	0.763095	up	1.38498	0.000831996	-	-0.413401	0.348096
BBA_08371	-	-0.638369	0.559531	down	-2.75734	0.0082568	down	-1.79113	0.0481961
BBA_03613	-	-0.20216	0.454033	up	1.29516	4.16035e-06	-	-0.223052	0.317654
BBA_05349	-	-0.21049	0.38898	up	1.82808	3.37923e-08	-	0.306824	0.141079
BBA_09222	-	-0.463236	0.558342	up	1.3238	0.0060065	-	-0.260262	0.581401
BBA_08844	-	0.0296757	1	-	-0.405458	0.590652	up	1.17278	0.0175629
BBA_05264	-	-0.566339	0.372596	up	2.03094	5.60165e-05	-	0.502117	0.246658
BBA_09191	-	0.545099	0.314944	-	-0.185194	0.671217	up	1.21688	7.52241e-05
BBA_09843	-	2.21202	0.176447	up	4.79848	0.000833773	up	6.27301	2.40225e-08
BBA_03440	-	-0.477966	0.0517245	up	2.94354	2.97924e-08	down	-1.03833	5.4863e-07
BBA_08581	-	0.173583	0.830015	-	0.586651	0.459105	up	4.53853	2.18731e-34
BBA_05711	-	0.187888	0.539341	up	1.2598	4.08153e-06	-	0.126697	0.705232
BBA_08708	up	1.05562	0.0159111	-	-0.387524	0.411119	-	0.995706	0.00677883
BBA_07635	-	0.376467	0.359827	up	1.3982	0.0284139	-	-0.226107	0.605851
BBA_01665	-	-0.569951	0.125815	-	0.530752	0.24918	down	-1.59394	5.78852e-06
BBA_01147	-	0.380361	0.450542	-	0.529581	0.220924	up	3.11846	5.92396e-22
BBA_06799	-	0.299509	0.364188	-	0.355313	0.552248	up	2.17039	1.98933e-06
BBA_02592	-	-0.202571	0.397889	down	-1.40637	1.43176e-06	-	-0.300728	0.13035
BBA_09628	up	1.27799	0.0291699	up	2.6853	1.91247e-12	up	2.37672	8.74708e-12
BBA_04082	-	0.509875	0.02529	-	-0.153944	0.594713	up	1.56492	8.34495e-12
BBA_05297	-	0.0900843	0.780426	-	0.0314195	0.96005	up	2.19965	0.000857718
BBA_00572	-	0.141707	0.764164	-	-0.31703	0.403159	up	1.72691	4.28292e-05
BBA_07692	-	-0.249034	0.453346	-	0.994476	0.00124546	up	1.02308	6.67236e-07
BBA_10163	-	0.30522	0.410085	up	1.79721	0.00972135	down	-Inf	4.77202e-32
BBA_04721	-	0.948089	0.120597	-	-0.505783	0.538104	up	2.62698	3.97007e-15
BBA_05815	-	-0.563733	0.571074	up	1.33293	0.00853048	-	-0.413132	0.561244
BBA_04181	-	-0.812094	0.0863359	-	0.338734	0.607866	down	-2.46176	5.05863e-08
BBA_05271	-	0.283948	0.241689	down	-2.07357	8.7105e-09	-	0.249363	0.23097
BBA_05703	-	0.698453	0.157986	-	-0.810042	0.246907	up	1.53768	0.000271803
BBA_03451	-	-0.150795	0.707376	up	1.06681	0.000833612	down	-1.26907	0.000198737
BBA_07030	-	0.0967392	0.715941	-	0.977422	0.00020685	up	1.1212	5.66707e-08
BBA_06496	-	2.00213	0.479656	up	3.32244	0.0394792	up	3.5995	0.0300747
BBA_07259	-	0.660683	0.0650362	down	-1.01823	0.000530848	-	-0.211506	0.489714
BBA_07364	-	-0.298143	0.45723	up	3.54763	4.87481e-09	-	-0.714938	0.0417208
BBA_06602	-	0.883003	0.00116706	-	-0.852831	0.225482	up	1.98228	9.79897e-06
BBA_05306	-	0.288154	0.645611	-	0.460766	0.253977	up	3.77066	2.30688e-34
BBA_09449	-	-0.320698	0.374278	-	0.643531	0.0440435	up	1.60069	1.09436e-10
BBA_03965	-	-0.841405	0.101925	up	3.50403	2.40142e-14	-	-0.30967	0.446767
BBA_00318	-	0.104816	0.73283	up	1.09751	9.16668e-05	-	0.348451	0.150907
BBA_06286	-	0.43043	0.061931	-	-0.397729	0.319755	up	1.10256	2.27125e-08
BBA_04328	up	1.06616	0.01111	-	-0.158146	0.89388	up	2.91399	1.21646e-12
BBA_10233	-	0.874032	0.189213	up	4.87951	1.39413e-05	up	1.5735	0.0011225
BBA_08693	-	Inf	0.791016	up	Inf	0.0167226	-	Inf	0.767107
BBA_09490	-	-0.12185	0.594122	-	0.270673	0.29	up	1.02254	5.2895e-05
BBA_04551	-	-0.270309	0.800591	-	-1.18175	0.131906	down	-2.19968	0.0126217
BBA_09012	-	0.0122653	0.97366	up	1.07071	0.000140493	-	-0.288047	0.263429
BBA_02586	-	-Inf	0.598464	-	1.4235	0.427801	up	2.37662	0.0451115
BBA_09419	-	-0.283053	0.301923	-	0.0506779	0.916732	down	-1.96585	2.27798e-22
BBA_02291	-	0.422943	0.451875	up	1.06118	0.0375976	up	3.15154	2.76974e-12
BBA_08131	-	-0.355288	0.598885	up	1.59485	0.00463614	-	-0.682158	0.161216
BBA_02858	-	0.707154	0.0661047	down	-1.24933	0.0123556	-	0.372494	0.343879
BBA_03505	-	0.128627	0.807319	up	1.9939	1.82522e-07	-	-0.826039	0.134872
BBA_06708	down	-1.1215	0.0022816	down	-1.33925	8.8417e-08	-	-0.44718	0.0205339
BBA_08353	-	0.565375	0.011838	-	-0.598895	0.15207	up	1.02759	4.5915e-06
BBA_01258	-	0.162194	0.521134	up	1.17805	0.000510794	-	-0.298353	0.15717
BBA_05995	-	0.724228	0.0826148	down	-1.03708	0.044426	-	0.955182	0.00962929
BBA_04339	-	-1.02794	0.509421	up	1.8355	0.0058451	-	0.776533	0.319675
BBA_03206	-	-0.52339	0.109157	up	2.15228	2.06423e-05	-	-0.121976	0.599092
BBA_02645	-	-1.0169	0.271113	-	-0.339845	0.554504	down	-2.69376	0.00374823
BBA_03102	-	0.529561	0.521443	up	1.65756	0.0052693	-	0.438948	0.575387
BBA_07218	-	0.658225	0.0323886	-	-0.854241	0.0499523	up	1.02825	0.000155808
BBA_05391	-	-0.175255	0.46493	up	1.07064	0.000107632	-	-0.648498	0.00179169
BBA_06338	-	0.587306	0.00936065	-	0.188486	0.564429	up	1.20489	1.21104e-09
BBA_01834	-	-0.332873	0.336303	up	1.15334	0.000133264	-	0.742126	0.00355247
BBA_09032	-	-0.389308	0.239903	down	-1.25343	0.000159721	-	-0.347113	0.193816
BBA_00795	-	-	-	-	Inf	0.445036	up	Inf	5.87488e-06
BBA_01840	-	0.717533	0.0238083	down	-1.26473	0.0225527	-	0.811381	0.00319727
BBA_08551	-	-0.0267883	0.908082	down	-1.19925	0.000374768	-	0.00678562	0.960938
BBA_00135	-	0.492897	0.0942976	-	-0.147885	0.580212	up	1.45264	1.37999e-06
BBA_09264	-	-0.276524	0.253276	-	-0.223353	0.366568	down	-1.22455	1.20639e-09
BBA_00869	-	-0.575068	0.328892	-	0.583954	0.197628	up	2.14905	1.90243e-11
BBA_04408	-	-0.367811	0.653058	up	1.25217	0.00830298	-	-0.189485	0.750894
BBA_09554	-	0.279726	0.6917	up	1.75741	0.000119952	up	3.51666	1.1674e-13
BBA_05096	-	-0.280191	0.855455	up	1.59779	0.0152338	-	1.20831	0.0659982
BBA_09422	-	0.691816	0.204095	down	-1.14749	0.0449403	-	-0.0916639	0.812666
BBA_03030	-	-0.289139	0.319702	up	3.02711	0.00033913	down	-1.66548	7.26534e-12
BBA_02912	-	-0.350282	0.286765	up	1.59693	0.000959175	down	-1.25025	7.3568e-08
BBA_05211	-	-0.324806	0.274469	-	0.20878	0.597147	down	-1.09281	7.8224e-06
BBA_07234	-	-0.441545	0.443755	up	1.53043	0.00477088	down	-1.41696	0.00465491
BBA_00046	-	0.591778	0.206173	up	1.20202	0.0023832	-	0.163291	0.680067
BBA_00073	-	0.197845	0.951501	up	2.92859	0.000160338	-	0.700572	0.580704
BBA_00193	-	0.340406	0.226639	down	-1.36532	0.00218109	-	-0.101921	0.6191
BBA_03634	-	0.176304	0.81349	-	0.00182012	1	up	2.93356	4.35145e-07
BBA_03073	-	-0.307071	0.721176	up	1.50301	0.00100034	-	-0.719352	0.226908
BBA_07211	-	-1.26006	0.315524	up	3.61753	2.77757e-08	down	-2.81444	0.0305918
BBA_00646	-	0.109829	0.919552	-	0.878122	0.121988	up	5.16221	2.91085e-05
BBA_09571	-	-0.56252	0.139816	up	1.0215	0.00535093	-	-0.825016	0.0111308
BBA_01215	-	0.973174	0.0885402	-	-0.930806	0.333878	up	2.69253	0.00220608
BBA_01873	-	0.476509	0.0341021	-	-0.185559	0.733064	up	1.51829	6.64866e-10
BBA_01117	-	1.35413	0.0574702	-	-0.871996	0.307156	up	1.72345	0.00266248
BBA_08890	-	0.518995	0.0441339	-	-0.280894	0.313326	up	1.38586	2.43396e-05
BBA_03821	-	-0.513814	0.430612	down	-1.26662	0.0448541	-	-1.04883	0.0771969
BBA_04477	-	-0.245319	0.306238	up	1.51547	1.60325e-06	-	-0.363374	0.077928
BBA_00037	-	-0.554378	0.237786	-	1.33623	0.0897141	down	-1.21843	0.00330466
BBA_09833	-	1.35805	0.204826	up	3.31159	0.00026101	up	4.44981	9.77376e-07
BBA_07811	-	-1.08788	0.111336	-	0.504533	0.364482	down	-2.70388	0.000118104
BBA_01322	-	-0.0778922	0.791184	up	1.87288	5.24046e-07	-	0.284924	0.189976
BBA_03047	-	0.791069	0.0793565	down	-1.70052	0.0205008	-	0.250719	0.648545
BBA_00102	-	-0.405617	0.758977	up	3.39697	1.26536e-13	up	3.43221	6.39628e-17
BBA_03960	-	0.970774	0.121926	-	-0.270367	0.704807	up	1.07658	0.04743
BBA_06444	-	0.286769	0.580472	-	0.945474	0.0266076	up	1.07571	0.00463444
BBA_04991	-	-0.524404	0.519389	-	0.683014	0.194994	down	-2.04729	0.0118902
BBA_08743	-	-0.518064	0.235665	up	2.83761	0.000425469	down	-2.16249	3.4637e-05
BBA_02617	-	-0.494988	0.315416	up	1.11951	0.00216335	-	0.975895	0.00279148
BBA_10255	-	0.428825	0.15033	up	1.7861	3.6178e-10	up	2.13646	3.78755e-13
BBA_01713	-	-0.591999	0.124373	up	1.30079	0.00256391	-	-0.87345	0.00611838
BBA_06166	-	-0.22586	0.681441	-	0.227758	0.548517	down	-1.14149	0.0308323
BBA_05089	-	0.445392	0.0550873	-	-0.777218	0.00341465	down	-1.41618	1.24451e-11
BBA_00084	-	1.65291	0.0579986	up	3.8571	0.00116235	up	4.91008	4.07448e-11
BBA_03878	-	-0.221238	0.764448	up	1.02365	0.0182417	-	-0.212183	0.676544
BBA_09290	-	0.567702	0.521438	up	3.4752	0.00106782	-	-0.131849	0.758619
BBA_05846	-	0.134931	0.683518	down	-1.32022	0.000906044	-	0.0452774	0.934424
BBA_00005	-	-0.109774	0.835105	up	1.88919	2.02301e-13	-	0.317016	0.367589
BBA_04294	-	-0.36109	0.501202	up	1.51728	0.000987906	down	-2.09514	8.37354e-05
BBA_01955	-	-0.247831	0.635374	-	0.620245	0.0591002	down	-1.54933	0.00102207
BBA_05312	-	-0.307086	1	up	3.14485	0.00685829	-	1.71565	0.285663
BBA_07663	-	0.397754	0.093025	-	0.367032	0.158516	up	1.31219	1.05267e-10
BBA_01226	-	-0.307152	0.208474	-	0.279789	0.285785	down	-1.00659	1.33005e-06
BBA_04849	-	0.24101	0.472431	up	1.05365	0.000318133	-	0.726426	0.00436848
BBA_09734	-	-0.700876	0.115178	-	-0.470146	0.116551	down	-1.02944	0.00411409
BBA_09074	-	0.076512	0.825414	up	1.70707	7.07672e-05	-	-0.581483	0.0804773
BBA_02023	-	1.49655	0.279957	-	1.48678	0.201582	up	3.56933	1.41004e-05
BBA_04977	down	-1.733	2.6648e-13	-	-0.451227	0.103356	down	-1.82904	3.08928e-18
BBA_04617	-	-Inf	0.720294	up	3.81237	0.000113222	up	4.2128	8.76479e-07
BBA_07770	-	-0.566262	0.2678	down	-1.11465	0.0147738	down	-1.38559	0.00163802
BBA_02472	-	0.534759	0.0311831	-	-0.567352	0.0276432	up	1.07423	0.000374422
BBA_08002	-	-0.21853	0.85593	-	1.12764	0.0559281	up	1.48538	0.00417539
BBA_07740	-	0.488341	0.512776	-	0.979749	0.0167033	up	1.76903	1.06833e-06
BBA_10175	-	-0.211207	0.682006	down	-2.52536	8.54752e-05	-	-0.6344	0.111962
BBA_00234	-	-0.506684	0.183238	-	0.809236	0.0302401	down	-2.67305	2.14876e-12
BBA_01737	-	-0.425342	0.480188	up	1.5825	0.00257604	-	-0.902171	0.0737527
BBA_03566	-	-0.476889	0.297817	-	-0.339454	0.325388	down	-1.20094	0.00338956
BBA_02606	-	0.527195	0.277623	up	2.51549	1.84178e-06	up	1.58429	1.20151e-06
BBA_01766	-	1.20034	0.0596467	-	-0.467319	0.330633	up	1.68426	5.07289e-09
BBA_08455	-	0.6733	0.0176774	-	-0.283637	0.321504	up	1.21247	1.39526e-09
BBA_05291	-	-0.157305	0.553204	-	0.478539	0.0856403	down	-2.13627	4.88332e-18
BBA_02556	-	-0.476656	0.957341	up	2.05965	0.031372	-	1.34214	0.232103
BBA_03268	-	-0.556091	0.188613	up	1.52061	0.00249109	-	-0.610565	0.0439286
BBA_08801	-	0.279494	0.492478	up	1.20994	0.000287484	down	-1.0671	0.000479385
BBA_05706	-	0.259774	0.293924	down	-1.42356	6.83406e-07	-	-0.657997	0.0026287
BBA_03280	-	-0.569451	0.378342	up	1.59416	0.0288308	down	-1.62683	0.00202318
BBA_04840	-	0.379442	0.102212	-	-0.123977	0.645332	up	1.03946	1.87906e-07
BBA_05483	-	0.917398	0.123712	up	1.48817	0.0223767	up	2.90124	1.03474e-11
BBA_09377	-	-0.251606	0.33563	-	-0.0493116	0.832858	down	-1.39449	6.16168e-10
BBA_02767	-	-0.233084	1	up	3.11391	0.000334266	-	-2.01024	0.285474
BBA_07826	-	0.580293	0.695948	-	1.76783	0.0568502	up	2.29607	0.00245996
BBA_06346	-	0.239262	0.413738	up	4.87141	9.8865e-05	-	0.8948	0.0097258
BBA_03182	-	0.208684	0.937823	up	2.37901	0.00173272	up	3.08156	6.84561e-07
BBA_06824	-	-0.659153	0.793243	up	2.78579	6.07711e-05	-	1.25236	0.177312
BBA_06562	-	0.0330357	0.919477	up	1.52042	2.92172e-08	-	0.0193219	0.934976
BBA_10115	-	0.700723	0.241317	-	0.755316	0.0346786	up	1.57381	0.00251992
BBA_06070	-	-0.761485	0.0723633	up	2.54523	2.80674e-05	-	-0.447652	0.185399
BBA_04905	-	0.270011	0.514872	up	1.10975	0.0244049	up	1.19696	8.4787e-07
BBA_04723	-	0.934353	0.0665388	-	-1.20569	0.149839	up	3.69042	4.02637e-07
BBA_09455	-	0.69003	0.29525	up	2.49905	0.00174619	up	4.33995	2.75766e-10
BBA_00518	-	0.446655	0.132428	down	-1.35276	0.0149021	-	0.275462	0.443386
BBA_06056	-	-0.830484	0.000731293	-	-0.87978	0.000503205	down	-1.16625	1.90425e-08
BBA_03813	-	-0.516255	0.439442	up	2.66608	0.00314425	down	-1.39171	0.0188042
BBA_09783	-	1.26594	0.737325	up	3.92444	0.00548545	up	4.51699	8.0066e-05
BBA_08189	-	0.538263	0.0209112	-	-0.570583	0.0299544	up	1.06821	5.35738e-06
BBA_02999	-	-0.268626	0.718617	up	2.35651	6.49722e-06	-	0.407395	0.272582
BBA_01839	-	0.777463	0.00481696	down	-1.23422	0.0205093	-	0.828877	0.00620895
BBA_08758	-	0.0945891	0.962844	up	2.47406	0.0433084	-	-0.843178	0.395875
BBA_03290	up	1.81854	0.000975015	up	1.99975	3.01227e-05	up	3.75574	0.00276349
BBA_00443	-	0.64307	0.0355576	down	-1.20825	0.0119493	-	-0.226198	0.44927
BBA_02414	-	-0.244626	0.375366	up	1.39015	0.00181767	-	-0.953705	6.50865e-05
BBA_06921	down	-1.61375	0.00392747	-	0.457121	0.352998	down	-5.64768	3.76883e-22
BBA_04942	-	-0.315978	0.568215	up	1.15447	0.0388051	-	-0.920336	0.0383873
BBA_03578	-	0.445738	0.300838	-	-0.893052	0.0681016	down	-1.23242	0.0242202
BBA_03909	-	0.0493657	0.864685	-	-0.660365	0.00657514	down	-1.50432	3.30732e-09
BBA_09823	-	-	-	-	Inf	0.359275	up	Inf	0.0225057
BBA_07650	-	-0.753462	0.354258	-	0.271025	0.651201	down	-1.70253	0.0299931
BBA_02517	-	0.317633	0.227063	down	-1.65894	0.000196135	-	-0.270206	0.246736
BBA_02569	-	0.226653	0.591489	-	0.617565	0.186823	down	-1.28907	0.00525401
BBA_07168	-	0.711583	0.0230559	down	-1.05129	0.0246863	-	0.493624	0.0396664
BBA_04092	-	0.922372	0.0526893	-	-0.323088	0.300594	up	2.41659	6.41889e-06
BBA_05876	-	0.192014	0.659912	up	1.02878	0.000325443	-	0.0731613	0.789633
BBA_10216	-	Inf	0.791015	up	Inf	0.0110132	-	Inf	0.0719943
BBA_07659	-	-0.200564	0.754181	up	1.49085	0.000700226	-	-0.566584	0.177587
BBA_03866	-	0.87879	0.0216072	-	-0.331334	0.715572	up	1.5446	0.00022056
BBA_01712	-	1.18889	0.277823	up	2.36412	0.00126604	up	2.12123	0.00268387
BBA_06743	-	-0.0875682	0.737661	up	1.34544	5.50293e-07	up	1.62727	2.80196e-10
BBA_09559	-	-0.0428345	0.946177	down	-1.79237	0.000893685	-	-0.976962	0.0217272
BBA_01667	-	2.3346	0.108638	down	-1.16212	0.0191973	up	2.31457	0.00123834
BBA_03856	-	0.359043	0.30435	down	-1.31176	0.00816798	-	0.610761	0.162855
BBA_04327	-	1.16036	0.0855404	-	0.376347	0.454216	up	3.75473	1.15772e-14
BBA_01918	-	-0.812227	0.164664	-	0.732003	0.14147	down	-2.55301	9.8217e-06
BBA_06421	-	-0.814989	0.176269	down	-1.51257	0.000788192	down	-2.7975	5.05869e-09
BBA_08628	-	-0.70261	0.239185	up	4.02889	1.10663e-20	-	0.831214	0.0182944
BBA_05879	-	-1.34433	0.123362	-	-0.249587	0.680004	down	-3.47668	0.000328344
BBA_02796	-	-0.272896	0.707168	-	0.0713477	0.93819	down	-1.45254	0.00135214
BBA_05667	-	-0.703032	0.370675	-	0.231816	0.732923	down	-1.61349	0.0135042
BBA_09120	-	0.643194	0.0340377	-	-0.51295	0.24467	up	1.6668	0.00228672
BBA_01061	-	-0.201835	0.444053	-	0.544384	0.0378532	down	-1.30461	3.23069e-08
BBA_06804	-	0.688344	0.675491	up	2.15011	0.0231888	-	1.88373	0.0525953
BBA_04653	-	0.654005	0.0673462	-	-0.0303134	0.988937	up	1.37054	1.12572e-06
BBA_05157	up	1.72949	0.0173304	up	2.02233	0.000234793	up	1.91412	0.000206005
BBA_03023	-	0.345691	0.207389	-	-0.246616	0.448935	down	-1.04918	3.87829e-06
BBA_09048	-	0.233323	0.371758	up	2.04617	2.09069e-08	-	0.946133	1.16997e-05
BBA_08197	-	-0.383276	0.227231	-	0.821468	0.00183636	down	-1.01336	0.000489905
BBA_04101	-	0.444875	0.252967	down	-1.54916	1.31276e-07	-	-0.114205	0.641038
BBA_09914	-	0.0485387	0.922293	up	1.89134	0.000988132	up	3.68394	1.84036e-21
BBA_05786	-	-0.41759	0.299503	up	1.07239	0.00104963	-	0.0779505	0.82627
BBA_03426	-	0.80366	0.108921	-	-0.458462	0.64964	up	1.71581	1.11404e-05
BBA_04084	-	-0.702337	0.0108436	-	-0.675988	0.00544721	down	-2.02457	2.27459e-22
BBA_09063	-	-0.352009	0.790789	up	1.59642	0.00899287	up	2.59774	2.25537e-08
BBA_03475	-	-0.191431	0.716969	up	1.67581	3.21028e-09	up	1.3153	0.00272894
BBA_01824	-	-0.120008	0.898885	up	1.39569	0.00185873	-	-0.567001	0.314978
BBA_03110	-	0.532901	0.417354	-	0.0274711	0.899974	up	1.70938	0.000309636
BBA_08363	-	-0.0605047	0.843967	-	0.00563045	0.958145	down	-1.36455	1.67225e-11
BBA_04614	-	-0.471752	0.234542	-	0.634294	0.0569376	up	1.05323	0.000134118
BBA_10161	-	-0.228842	0.354527	-	-0.0541667	0.836501	down	-1.3498	2.7044e-10
BBA_08177	-	0.497876	0.0786523	-	0.722374	0.0119809	up	1.4007	1.37351e-09
BBA_09104	-	-0.745815	0.746736	up	1.82117	0.0279542	up	3.49871	2.84241e-10
BBA_05889	-	-1.21264	0.400192	-	-0.594906	0.541157	down	-2.95167	0.0344887
BBA_09393	-	-0.392737	0.452548	up	2.06643	0.00811533	down	-1.03382	0.00602141
BBA_07532	-	0.147908	0.621484	-	-0.155476	0.648173	up	1.03097	1.92374e-05
BBA_08160	-	0.0963056	0.712029	-	-0.446026	0.146918	up	1.38644	7.41385e-11
BBA_03436	-	0.00171233	1	up	7.07051	1.39881e-15	-	1.56525	0.179755
BBA_04832	-	-0.243187	0.401247	up	2.83223	7.43056e-25	-	-0.810687	0.00555028
BBA_02651	-	-0.154419	0.781871	up	1.48742	0.00225039	down	-1.12534	0.0140363
BBA_00568	-	-0.243194	0.334079	-	-0.0368192	0.864201	down	-1.56635	1.32822e-12
BBA_05939	-	-0.251606	0.522375	up	2.56022	0.000102353	-	0.962399	0.00191079
BBA_06941	-	-0.656157	0.0978538	up	1.41906	0.00226794	down	-2.15668	9.65358e-09
BBA_05386	-	-0.767168	0.108056	up	1.26866	0.0373609	down	-2.5607	3.86315e-07
BBA_05135	-	-0.187453	0.462966	-	0.101517	0.765263	down	-1.21706	1.85797e-08
BBA_08411	-	0.964149	0.0637829	-	-1.79862	0.0527137	up	1.12615	0.0435163
BBA_05163	-	0.957048	0.0922692	down	-1.88956	0.0324958	-	-0.22827	0.707223
BBA_09440	-	-0.336034	1	-	1.40545	0.225723	up	3.86645	1.37858e-07
BBA_05611	-	-0.299254	0.224384	-	0.51367	0.0522521	down	-1.02376	1.77942e-06
BBA_08246	-	-0.00475032	0.978608	up	2.13828	5.6653e-05	up	1.01304	1.17837e-06
BBA_02657	-	0.48643	0.0365849	-	-0.0637552	0.831282	up	1.11631	2.99726e-07
BBA_09552	-	0.31797	0.820899	up	2.44139	0.00025114	up	3.44837	2.21773e-11
BBA_04288	-	-0.147742	0.791964	up	1.77516	0.00493448	-	-0.768366	0.110746
BBA_10366	-	0.388957	0.533275	up	1.18554	0.0166734	-	0.395723	0.475556
BBA_07554	-	-0.211519	0.430237	up	1.23719	0.0280573	down	-1.05793	1.33334e-05
BBA_02386	up	1.00216	0.00113003	-	-0.54592	0.429098	up	2.26423	2.05195e-08
BBA_04976	-	-0.138276	0.539299	down	-1.22135	1.67145e-06	-	-0.595914	0.00241844
BBA_08797	-	-0.995276	0.00927099	-	-0.711708	0.0457165	down	-1.6254	2.42361e-06
BBA_08421	-	0.119708	0.772263	-	-0.0766442	0.835166	up	2.08209	2.86601e-12
BBA_09604	-	2.32637	0.331492	up	4.52682	0.00020424	up	6.0709	5.84636e-08
BBA_01610	-	0.807128	0.0528424	-	0.836109	0.221672	up	3.0342	1.15232e-06
BBA_09296	-	0.60034	0.422173	up	4.44913	9.83217e-30	up	2.17776	0.00283472
BBA_07456	-	0.247668	0.823736	-	-0.755007	0.462963	up	1.54675	0.0118509
BBA_07489	-	-0.160358	0.500852	down	-1.09652	3.21926e-05	-	0.113294	0.563283
BBA_04940	-	0.326937	0.481471	-	0.0839143	0.880475	up	1.80931	6.58939e-09
BBA_01783	-	-0.0232634	0.955864	up	1.43596	6.80756e-07	-	0.988649	4.92472e-05
BBA_09791	-	-0.581508	0.302767	-	0.299192	0.689585	down	-1.27528	0.0185073
BBA_09210	-	-0.0897765	1	-	1.69425	0.159769	up	2.94334	0.000636139
BBA_05366	-	0.562019	0.362943	up	4.33717	2.39512e-47	up	1.71882	3.81951e-10
BBA_06912	-	0.0751323	0.768149	up	1.63488	1.74887e-07	-	0.754504	0.120613
BBA_05560	-	0.293673	0.594312	-	0.392523	0.429868	up	1.44035	0.000172987
BBA_00625	-	-0.478204	0.101762	up	1.06556	0.00426617	down	-2.28043	1.83602e-16
BBA_03457	-	-0.29815	0.305938	up	1.38796	0.036892	-	-0.655201	0.00647696
BBA_05958	down	-1.20623	0.000681739	up	1.04392	0.000538348	-	-0.602202	0.0276595
BBA_06587	-	-1.54656	0.252117	up	1.75769	0.00413669	-	0.276008	0.740291
BBA_01812	-	-0.579607	0.365584	-	-0.039269	0.855941	down	-1.0575	0.0102898
BBA_09351	-	0.704164	0.598784	up	1.85918	0.0310787	up	3.75162	4.01804e-08
BBA_10143	-	-0.0376976	1	up	2.85241	4.53011e-09	-	1.36646	0.0823354
BBA_03354	-	0.518899	0.142233	-	0.410698	0.248449	up	1.04351	0.000302908
BBA_01863	-	0.123854	0.746338	up	2.07102	2.13724e-05	-	-0.70903	0.0991852
BBA_08717	-	-0.226675	0.55124	up	1.31467	7.49824e-06	-	0.951094	0.000316592
BBA_09017	-	-2.26008	0.560434	-	0.27066	0.940274	up	2.07664	0.0332409
BBA_07714	-	0.323159	0.6147	down	-1.00336	0.0111027	-	-0.490342	0.13321
BBA_00199	-	0.458743	0.534218	up	1.62672	0.00167495	up	1.47922	0.0160867
BBA_07245	-	-0.235856	0.485957	-	0.255094	0.416836	down	-1.29145	1.19897e-05
BBA_02096	-	0.734685	0.106167	up	1.23515	9.57979e-06	up	2.28132	2.22706e-22
BBA_00793	-	0.223068	0.368076	up	1.24182	0.00140674	-	0.15493	0.478955
BBA_04707	-	0.70197	0.654018	-	0.6023	0.668866	up	1.90607	0.0374698
BBA_03729	-	-0.0104501	1	up	4.87535	0.0175281	-	-2.43366	0.238348
BBA_04175	-	-0.944182	0.0800286	-	-0.516032	0.289627	down	-1.10928	0.0108001
BBA_09207	-	1.39512	0.328982	up	4.38	0.000234287	up	5.65976	3.96226e-06
BBA_00965	-	0.386329	0.482117	up	2.05876	1.01979e-07	up	1.83331	2.35011e-07
BBA_08139	-	0.176312	0.451921	-	-0.159484	0.543102	down	-1.04958	8.28733e-07
BBA_00362	-	0.896479	0.284574	up	1.53367	8.25288e-06	up	1.69739	3.20715e-09
BBA_07092	-	-0.516505	0.448729	up	1.75419	0.00234862	down	-1.9374	0.00374851
BBA_08706	-	1.37242	0.471835	up	3.24123	0.00139334	up	3.25671	0.000643926
BBA_00803	-	0.702749	0.0157083	down	-1.03863	4.01244e-05	-	-0.461196	0.0239852
BBA_00069	-	-0.0589803	1	-	1.91773	0.164883	up	4.16316	9.47453e-08
BBA_08666	-	-1.12578	0.650586	-	-0.355113	0.769075	up	3.09844	0.00760471
BBA_07611	-	-0.0528444	0.874112	up	3.55874	8.14058e-11	up	1.34088	6.29705e-09
BBA_07639	-	0.742746	0.64285	up	2.67654	0.00155191	-	-5.42652	0.124042
BBA_09822	-	-1.0305	0.372047	-	0.983763	0.130635	up	2.64364	1.47e-06
BBA_07591	-	0.310835	0.446521	-	-0.323152	0.231025	up	1.91241	0.0499604
BBA_00533	-	-0.31545	0.42034	up	1.61625	0.000767707	-	-0.447643	0.136227
BBA_00635	-	-0.620249	0.50625	up	1.79693	0.040272	-	0.0560274	0.967214
BBA_09479	-	-Inf	1	-	1.90262	0.70414	up	4.36862	0.0128185
BBA_02000	-	0.376811	0.112197	down	-1.21611	0.00263471	-	-0.312443	0.121571
BBA_04576	-	-0.0668708	0.960615	-	-0.91867	0.184395	down	-1.8864	0.030628
BBA_07333	-	-0.305309	0.97865	up	2.12817	0.021805	up	1.76229	0.04132
BBA_07549	-	0.190892	0.546909	up	2.35452	5.49427e-06	-	0.105022	0.637362
BBA_08929	-	-0.36081	1	up	2.58351	0.0226102	-	1.3676	0.33516
BBA_07150	-	-0.464456	0.298435	-	0.885194	0.00184865	down	-1.32604	0.000899962
BBA_07774	-	0.434646	0.119952	-	-0.188703	0.524912	up	1.437	1.97785e-10
BBA_07559	-	-0.27103	0.269836	up	2.86011	7.20697e-11	-	0.151062	0.506555
BBA_01332	-	-0.151743	0.528	up	1.27542	0.0101363	-	-0.0368928	0.865149
BBA_00342	-	-0.218181	0.44047	up	1.17325	0.00213967	-	-0.331942	0.161439
BBA_03232	-	0.974824	0.52487	up	4.61782	1.68852e-08	up	4.24241	1.00679e-10
BBA_01148	-	-0.329927	0.663847	up	1.63351	0.000480374	up	1.2324	0.00200847
BBA_02437	-	0.943565	0.245045	up	2.11681	5.7921e-05	up	1.16258	0.00440299
BBA_06890	-	-0.459381	0.356048	-	0.335461	0.416878	down	-1.45774	0.000871653
BBA_03901	-	0.386723	0.142051	up	1.41546	2.03236e-07	-	0.128226	0.595249
BBA_04170	-	-0.0546345	0.841119	-	0.556694	0.0322677	up	1.08059	1.48831e-07
BBA_05837	-	0.540032	0.0163979	-	-0.869572	0.00637863	up	2.12107	6.50888e-05
BBA_09984	-	0.297706	0.303731	down	-1.03359	0.00117755	up	1.01122	0.000577898
BBA_02011	-	0.59378	0.394791	-	1.52796	0.0600129	up	3.13891	4.09265e-13
BBA_00565	-	-0.093364	0.749041	up	1.35078	4.20865e-05	-	-0.848791	0.000518441
BBA_07572	-	-Inf	1	-	3.18433	0.218733	up	4.34516	0.0132601
BBA_06236	-	0.103598	0.693973	-	-0.0643896	0.795379	up	1.02772	0.000217448
BBA_08163	-	-0.246991	0.36717	-	0.984618	0.0009854	down	-1.19355	1.61536e-05
BBA_06674	-	-0.781874	0.0253666	-	0.512733	0.0924604	down	-1.55123	5.40596e-07
BBA_05026	-	0.331219	0.164028	-	-0.308116	0.255453	up	1.02796	4.17128e-07
BBA_06533	-	-0.375619	0.311449	up	1.91024	6.66598e-05	down	-1.17946	2.98853e-06
BBA_03820	-	-0.615026	0.0156275	-	-0.61361	0.0123871	down	-1.49886	5.93193e-13
BBA_08496	-	-0.316189	0.833014	up	1.30665	0.0480394	-	-1.12912	0.218579
BBA_07632	-	-0.0408333	0.899006	down	-1.4782	1.86543e-08	down	-1.89678	3.32305e-18
BBA_09078	-	1.12421	0.184755	-	-0.193229	0.770146	up	2.22782	1.09521e-19
BBA_09199	-	1.53732	0.475199	up	4.92397	2.22409e-08	up	4.13692	0.000876855
BBA_09129	-	-0.314854	0.185877	up	1.77505	0.000304832	-	-0.650456	0.000954451
BBA_02744	-	1.60179	0.130517	-	-0.47334	0.806793	up	1.94335	0.0142322
BBA_05147	-	0.406493	0.366047	up	1.15162	0.00255498	-	0.812565	0.0448473
BBA_07886	-	0.191129	0.761233	-	0.176064	0.850003	up	1.15374	0.0251519
BBA_04184	-	-0.399884	0.296256	up	1.03956	0.000946271	-	0.0839199	0.79958
BBA_05175	-	0.348021	0.682034	up	3.16121	3.2085e-08	up	2.60557	9.1222e-29
BBA_04649	-	-Inf	1	-	1.9297	0.454107	up	3.2237	0.0444222
BBA_00530	-	-0.290907	0.737825	up	2.62347	6.26532e-05	down	-2.0517	0.00110144
BBA_02986	-	0.0134537	0.952194	up	1.24581	1.84845e-06	-	0.114548	0.593457
BBA_03860	-	0.565402	0.0148424	-	-0.109534	0.702759	up	1.48161	2.70245e-07
BBA_04654	-	0.446344	0.605053	-	-0.806056	0.300759	up	1.37889	0.0171901
BBA_06609	-	0.49395	0.199752	down	-1.30011	0.024107	-	-0.841247	0.0144463
BBA_00087	-	0.741024	0.974951	-	3.30988	0.205152	up	5.39079	0.000154317
BBA_08718	-	0.508374	0.598324	up	2.57888	0.000828384	up	4.64319	1.70306e-35
BBA_01463	-	1.6882	0.765041	-	1.48102	0.845399	up	4.51462	0.0247255
BBA_07308	-	-0.488041	0.293457	up	1.44554	0.00436726	down	-2.12807	1.55143e-11
BBA_10133	-	-0.279089	0.843079	down	-2.89095	0.0228462	-	-0.77115	0.423535
BBA_06594	-	0.0212356	0.934217	up	1.04509	7.15693e-05	-	-0.276273	0.257201
BBA_08659	-	0.417386	0.321875	-	0.97036	0.00857302	up	3.36627	3.99565e-09
BBA_05255	-	0.0976612	0.900119	up	1.61203	6.96399e-06	up	1.07572	0.0145596
BBA_02769	-	-0.0546056	0.934939	up	1.51944	0.000779784	-	0.804376	0.00259587
BBA_07407	-	0.615256	0.45727	-	-0.211926	0.847707	up	1.93729	0.000155448
BBA_02277	-	0.192355	0.453934	up	2.05142	8.09015e-05	-	-0.00428412	0.991163
BBA_04908	-	0.0586468	0.947106	-	-0.349491	0.454894	up	1.01555	0.00186997
BBA_00080	-	0.320768	0.237078	-	0.182015	0.516567	up	1.28343	6.11759e-09
BBA_03543	-	0.320638	0.702339	up	1.56991	0.00289812	up	1.93749	2.50401e-05
BBA_09925	-	0.436022	0.0947177	up	1.01637	0.00111985	down	-9.93853	3.12073e-35
BBA_08933	-	-0.121808	0.612372	down	-1.40967	7.38112e-06	-	0.0988235	0.605843
BBA_09837	-	0.383451	0.843104	up	3.60286	6.27306e-08	up	4.87575	0.000108442
BBA_02419	-	0.159491	0.727934	up	2.78549	0.00222445	down	-2.3149	1.20934e-07
BBA_03286	-	1.45297	0.331585	-	1.76237	0.153484	up	3.19658	0.00725523
BBA_05898	-	-0.0425577	0.931482	up	1.08293	0.0006707	-	0.100873	0.745418
BBA_02039	-	1.08815	0.142734	-	-0.422862	0.653596	up	4.13971	1.68744e-13
BBA_10003	-	0.423913	0.449788	-	0.252182	0.623969	up	1.45318	0.00540567
BBA_08984	-	0.859458	0.00939861	down	-1.37006	0.000245369	-	-0.572967	0.0387317
BBA_08723	-	0.391365	0.606149	-	0.844131	0.0583998	up	1.01585	0.0228773
BBA_10100	-	1.21328	0.150689	up	2.09756	0.00954194	-	0.0354988	1
BBA_07944	-	0.0600071	0.859031	up	1.22381	1.57433e-06	-	0.619332	0.00224781
BBA_09072	-	0.0963245	0.7792	-	0.240173	0.43213	up	1.09776	1.20009e-05
BBA_08813	-	0.0978577	0.681164	down	-1.33551	1.36695e-06	down	-1.4533	1.00456e-10
BBA_08531	-	Inf	0.158246	-	Inf	0.174696	up	Inf	0.0157546
BBA_01189	-	-0.314587	0.475819	-	0.657145	0.114889	down	-1.42082	0.000895666
BBA_08603	-	-0.909847	0.169219	up	1.93528	0.00210477	down	-1.67088	0.00457674
BBA_03188	-	0.197881	0.844959	up	1.34784	0.0427872	-	0.144789	0.892248
BBA_09937	-	0.379171	0.51509	-	0.371702	0.434756	down	-Inf	2.39635e-10
BBA_06546	-	0.642538	0.0121406	-	-0.291291	0.295597	up	1.91202	3.949e-09
BBA_01595	-	-0.175112	0.456851	down	-1.59506	2.05969e-08	-	-0.286353	0.151732
BBA_04395	-	-0.313441	0.25383	-	-0.121187	0.657487	down	-1.15983	2.35463e-06
BBA_02326	-	-0.0580247	0.920196	down	-1.85166	0.00101034	down	-1.86935	0.00135662
BBA_02740	-	0.0374777	0.988119	-	0.199689	0.762075	up	1.54727	0.00446362
BBA_04363	-	0.049793	0.852283	up	1.67176	0.00190768	-	-0.908102	0.00132649
BBA_03607	-	0.503065	0.206032	-	0.0810056	0.730604	up	3.27848	6.58677e-13
BBA_04241	-	-0.439961	0.39589	up	1.1173	0.0155376	-	-0.740752	0.0835921
BBA_05334	-	-0.172756	0.605541	-	-0.0356721	0.935843	down	-1.11262	0.000208972
BBA_07014	-	0.495023	0.124005	down	-1.0227	0.015224	-	-0.475458	0.140072
BBA_02460	-	-0.439731	0.530589	-	-0.271374	0.565458	down	-1.59099	0.0176405
BBA_06539	-	-0.16909	0.798331	up	1.38317	6.6041e-05	-	-0.93405	0.0529882
BBA_03989	-	0.558425	0.397307	-	-1.08422	0.104423	down	-1.81058	0.00627587
BBA_07772	-	-0.364115	0.42015	down	-2.15975	6.55338e-07	-	-0.819029	0.012503
BBA_09039	-	-0.437853	0.23888	-	-0.151839	0.656811	down	-1.36301	2.84172e-05
BBA_07794	-	0.478508	0.0373039	-	-0.0262814	0.971413	up	1.48883	9.37759e-14
BBA_08786	-	-0.385236	0.427626	-	-0.610052	0.16811	down	-1.50929	0.000451599
BBA_07745	-	-0.529029	0.226919	up	1.92136	2.95733e-10	down	-1.11025	0.00271172
BBA_02432	-	0.334326	0.231056	up	1.30152	0.00102048	-	-0.0693899	0.800493
BBA_03867	-	0.922473	0.0216729	-	-0.0919871	0.920561	up	1.34886	0.000359839
BBA_04789	-	-0.132642	0.646267	down	-1.25323	1.87358e-05	-	-0.182175	0.380081
BBA_03469	up	1.72167	0.000182611	-	-0.652863	0.406108	up	2.89972	2.32052e-05
BBA_02140	-	1.3892	0.142205	-	0.529933	0.0340276	up	2.56976	1.76077e-08
BBA_09920	-	-0.0425041	0.893692	-	-0.348789	0.21751	down	-7.93987	2.9691e-64
BBA_09624	-	0.991519	0.0840269	up	5.33001	1.66848e-18	up	2.84657	1.43247e-15
BBA_03273	-	0.0763319	0.751673	up	2.09446	1.13977e-08	-	0.187203	0.403234
BBA_01093	up	1.06071	0.0282754	-	-0.750736	0.299171	up	1.89136	5.1884e-05
BBA_09831	-	3.28964	0.276479	up	5.51969	0.000499447	up	6.73379	2.39966e-11
BBA_08685	-	0.127512	0.702893	up	1.2974	8.87223e-07	-	-0.532124	0.166114
BBA_09590	-	0.0708508	1	up	3.04019	0.00323639	-	0.560862	0.620026
BBA_09403	-	0.46518	0.365216	up	1.1719	0.00722319	up	1.31719	0.000547969
BBA_03460	-	0.4083	0.0986597	up	1.24315	0.000150022	-	0.0417774	0.850083
BBA_02231	-	0.337547	0.22064	up	2.00773	1.84568e-05	-	0.415783	0.0724416
BBA_02753	-	0.196615	0.668714	up	1.16438	0.00178482	-	0.460412	0.19586
BBA_05183	-	0.224163	0.509642	up	1.12304	0.000501099	-	-0.223072	0.308392
BBA_08677	-	1.34511	0.387855	up	5.70011	0.000657356	-	0.440065	0.688207
BBA_04945	-	-0.49426	0.350362	up	2.12332	0.000734532	-	0.257299	0.320465
BBA_07640	-	0.73686	0.625476	up	3.00538	0.000422978	-	-3.91141	0.140201
BBA_06362	-	-0.172106	0.564143	-	-0.00558433	1	down	-1.18586	2.03839e-05
BBA_10314	-	-0.298754	0.449053	-	0.362798	0.276923	up	1.3146	6.70859e-07
BBA_00226	-	0.074825	0.802739	-	-0.512337	0.0852937	up	1.08183	1.47834e-06
BBA_00095	-	-0.273902	0.584848	-	0.457818	0.27423	down	-1.54961	0.00382484
BBA_01815	-	-0.603691	0.555287	up	1.75651	0.0136196	down	-1.60392	0.0374338
BBA_01138	-	0.0724001	0.835477	up	1.28484	0.00100109	-	-0.301531	0.135719
BBA_09015	-	0.324624	0.820944	-	0.0935636	0.980193	up	2.11138	0.0015251
BBA_02374	-	-0.333526	0.382517	-	0.0453742	0.95236	down	-1.28544	9.41394e-05
BBA_06807	-	-3.26408	0.200779	-	0.235956	0.847406	up	3.54449	8.07009e-09
BBA_09829	-	1.5783	0.436718	up	3.82066	0.00302944	up	5.30998	1.70998e-10
BBA_09428	-	-0.601692	0.0340832	up	1.06464	0.00580019	-	-0.195579	0.393117
BBA_00696	-	0.285374	0.477136	up	3.35323	1.2994e-06	-	0.983685	0.00112551
BBA_01059	-	0.141279	0.598532	-	-0.382294	0.179134	up	1.12473	1.08566e-06
BBA_07294	-	-0.531229	0.662436	up	3.61486	3.24057e-05	down	-5.36692	3.36623e-07
BBA_03633	-	0.218957	0.639684	up	1.09385	0.00201165	up	2.49439	2.97345e-19
BBA_07933	-	0.0879551	0.915647	-	0.0630229	0.895178	up	1.74486	7.47548e-07
BBA_04926	-	0.0583874	0.915541	-	0.794065	0.0027828	up	1.28119	6.50481e-08
BBA_02538	-	0.344542	0.127838	-	-0.153282	0.574242	up	1.45123	0.000212147
BBA_03491	-	0.0849962	0.746584	up	1.11293	5.78562e-05	-	0.915647	6.52005e-06
BBA_09507	-	-0.0330511	0.946742	-	0.783616	0.00996113	up	1.22994	1.07232e-06
BBA_04935	-	-0.400181	0.537275	up	5.25152	4.28232e-07	-	-0.143105	0.77577
BBA_10248	-	0.909901	0.120613	up	1.4353	0.00230322	-	0.750869	0.125924
BBA_08391	-	-0.284146	0.334813	-	0.627738	0.0383045	down	-1.03563	3.41496e-06
BBA_05308	-	0.465748	0.404775	up	2.80571	8.22969e-06	up	1.01449	0.0130006
BBA_06532	-	0.17772	0.795706	up	2.28547	0.000762729	-	-0.674979	0.377991
BBA_04150	-	-0.0356575	0.86161	-	0.210322	0.438859	down	-1.00227	1.28512e-06
BBA_07723	-	-0.591634	0.186713	-	0.54995	0.144677	down	-1.09929	0.00382106
BBA_02481	-	0.224909	0.483413	-	-0.218334	0.513959	up	1.43209	1.49155e-12
BBA_10275	-	0.167719	0.776393	up	1.37557	0.00115529	-	0.50108	0.258265
BBA_05395	-	-0.288431	0.5584	-	0.306595	0.609014	down	-1.30174	0.0141591
BBA_09719	up	1.65918	0.00112732	-	-0.756572	0.326476	up	1.91505	0.00215098
BBA_07170	-	0.431002	0.592431	-	-0.246715	0.759363	up	1.63304	0.0110495
BBA_10079	-	1.03754	0.155922	up	1.62214	0.00414489	up	2.30002	3.30556e-05
BBA_04533	-	0.43078	0.084015	-	-0.012376	0.972732	up	1.12233	7.09545e-08
BBA_09690	-	-1.14725	0.480459	down	-Inf	0.00437318	-	-2.03624	0.115885
BBA_00319	-	-0.240099	0.801941	up	3.27912	0.00157386	down	-2.11076	1.18213e-07
BBA_03805	-	-0.00126748	0.998495	-	0.175815	0.570423	down	-1.05475	0.000106802
BBA_00192	-	0.373637	0.140254	-	-0.438538	0.169789	up	1.35441	0.00548281
BBA_03825	-	-0.378131	0.340731	-	0.829123	0.102219	down	-1.81296	9.22527e-07
BBA_06288	-	-0.198071	0.450809	up	1.01811	0.000579815	-	-0.587151	0.00730429
BBA_10063	-	-0.0891489	0.800367	down	-1.88769	1.23327e-06	-	-0.883159	0.0129226
BBA_04738	-	-0.139909	0.599577	-	0.407082	0.136866	down	-1.00165	8.62834e-06
BBA_03078	-	-0.70138	0.662782	-	-0.503543	0.628709	down	-4.69574	0.0209595
BBA_02701	-	-0.0974619	1	up	2.99361	0.0335185	-	-2.26076	0.553558
BBA_03967	-	0.115031	0.661889	up	2.58343	2.19899e-05	-	-0.0274189	0.904956
BBA_06358	-	-0.516778	0.149365	up	1.61532	2.58035e-06	-	-0.594378	0.0457993
BBA_07544	-	-0.0210362	0.948734	down	-1.459	0.000222976	-	0.388331	0.0469688
BBA_10059	-	0.394148	0.390144	-	0.493673	0.271678	up	1.39311	6.70352e-06
BBA_09987	-	0.379413	0.728725	-	1.21744	0.103591	up	1.44989	0.034042
BBA_03908	-	-0.0617808	0.871963	-	-0.609231	0.0197601	down	-1.29286	1.72159e-05
BBA_01386	-	1.41783	0.586112	up	4.30627	2.83591e-05	up	5.79152	8.4654e-12
BBA_09760	-	-0.115416	0.693869	up	1.02474	0.0100472	-	-0.33017	0.255742
BBA_04169	-	0.729179	0.00467907	-	-0.162669	0.616528	up	1.40884	1.09685e-08
BBA_08512	-	0.205535	0.718143	-	0.82927	0.0848107	down	-1.41354	0.0489561
BBA_02107	-	-0.447455	0.0889565	-	-0.487098	0.0519819	down	-1.10289	2.42094e-05
BBA_06657	-	-0.00398246	0.994114	-	0.270213	0.325519	up	1.70723	3.24371e-16
BBA_07136	-	-1.6211	0.128854	-	1.02877	0.221458	down	-1.8845	0.032935
BBA_00605	-	0.0492284	0.925142	up	2.22572	7.29834e-05	-	-0.472403	0.357182
BBA_06838	-	-0.100943	0.835047	-	0.0187545	0.926872	up	1.81203	0.00123062
BBA_04027	-	0.0559486	0.869692	up	1.41916	0.0229916	-	-0.174621	0.540272
BBA_06044	-	-0.222921	0.454932	up	1.40088	3.07555e-07	-	-0.837108	0.000723417
BBA_00787	-	-0.107903	0.688785	-	0.357169	0.199699	down	-1.16341	1.50256e-06
BBA_01539	-	0.38682	0.144565	-	0.00890509	0.971662	up	1.3147	2.0435e-09
BBA_02131	-	0.165264	0.887994	up	1.40155	0.0292145	up	1.75796	0.0017301
BBA_02395	-	-0.103922	0.727201	-	-0.0922071	0.748062	down	-1.09662	4.29584e-06
BBA_06152	-	-0.43812	0.498028	up	1.5262	0.00920837	-	0.454661	0.219491
BBA_03008	-	0.790858	0.397382	-	1.07232	0.176901	up	2.46014	1.18806e-05
BBA_07678	-	1.09076	0.443047	up	2.67866	0.00141243	-	-0.316305	0.92729
BBA_04702	-	0.328315	0.32399	up	1.52537	3.37422e-07	-	0.886472	0.000760695
BBA_08505	-	0.0633684	0.861253	up	1.07169	0.00691488	down	-1.50589	0.000829308
BBA_10290	-	-0.271517	0.275541	-	0.0204245	0.98412	down	-1.14466	1.97832e-07
BBA_07090	-	0.273963	0.749913	up	1.23637	0.0292858	-	0.60682	0.334932
BBA_06122	-	0.0425338	0.989886	up	1.47118	0.0311991	up	2.22725	4.34672e-05
BBA_06886	-	-0.366471	0.11736	-	0.733333	0.0415099	down	-1.20991	1.34416e-09
BBA_02626	-	-0.169607	0.708358	up	1.70305	1.6645e-05	-	0.436874	0.150929
BBA_08248	-	-0.172593	0.494215	-	0.393894	0.135745	down	-1.14488	1.31729e-07
BBA_07534	-	-0.179555	0.434758	up	1.3423	1.32203e-07	-	-0.383138	0.082593
BBA_01555	-	0.254746	0.328167	-	0.0517915	0.858165	up	1.02478	1.97631e-06
BBA_05739	-	-0.670885	0.149323	up	1.7851	0.00864419	down	-1.70733	3.41683e-06
BBA_02150	-	0.383463	0.245353	-	0.0849131	0.793468	up	1.22333	2.71704e-06
BBA_00463	-	-0.00623335	0.983509	down	-1.10656	0.000466562	-	-0.0253826	0.90322
BBA_06481	-	-0.195685	0.780258	up	2.80499	4.18212e-06	-	0.00906656	0.994014
BBA_05165	-	0.655083	0.246922	-	0.32623	0.765024	up	1.20492	0.0058209
BBA_02941	-	-0.386017	0.114724	up	1.47068	0.00447486	-	-0.841685	5.24688e-05
BBA_06279	-	0.274811	0.226138	-	-0.512103	0.0625847	up	1.03636	6.16509e-07
BBA_02933	-	0.0183951	1	up	2.88965	8.86314e-05	-	1.53772	0.103364
BBA_00816	-	3.46356	0.21575	-	1.96139	0.700357	up	4.08289	0.0349136
BBA_08779	-	-0.207819	0.647016	up	1.31858	0.0321067	-	0.466424	0.135918
BBA_05384	-	0.580228	0.0094265	-	-0.22646	0.383285	up	1.15233	5.60401e-09
BBA_05880	-	-0.512011	0.158764	-	0.767393	0.0361879	down	-1.77737	6.20127e-08
BBA_00748	-	0.0215008	0.934689	-	0.0329305	0.911806	up	1.00343	1.07587e-06
BBA_02035	-	-0.463076	0.270069	up	1.29273	0.00901472	-	0.675004	0.0193305
BBA_04684	-	-0.276925	0.686774	-	1.07259	0.0695313	down	-1.44141	0.00762041
BBA_08218	-	0.908799	0.010286	up	1.63026	0.000780309	up	2.58456	5.94939e-20
BBA_06726	-	1.80824	0.127955	up	6.52418	2.56905e-18	up	3.80999	0.000124357
BBA_00671	-	0.674172	0.751212	-	2.0316	0.0912701	up	6.48232	8.27248e-13
BBA_01785	-	0.995221	0.510719	up	2.88451	0.000345037	up	3.90688	3.27716e-10
BBA_03410	-	1.10638	0.710672	-	2.86457	0.0525111	up	4.39468	1.70368e-05
BBA_03438	-	-0.0727898	0.779653	up	1.61917	1.50317e-08	-	-0.592979	0.00530445
BBA_10093	-	0.361926	0.247586	down	-1.10824	0.000750688	-	0.0622758	0.771685
BBA_08298	-	-0.415385	0.347066	down	-1.11258	0.00840531	-	-0.696957	0.0593184
BBA_10191	-	0.0440542	0.972032	-	0.717275	0.226732	up	1.07837	0.034275
BBA_05827	-	-0.190507	0.738061	-	-0.0826493	0.836866	down	-2.98222	6.21591e-05
BBA_06741	-	0.513044	0.333738	-	0.890437	0.00148923	up	2.11736	9.72077e-16
BBA_05293	-	-0.251669	0.774906	-	0.224106	0.697037	up	1.82326	1.13003e-05
BBA_06932	-	-0.246133	0.402819	down	-1.45061	8.39346e-08	-	0.38783	0.0457934
BBA_09212	-	-0.162579	0.660883	up	1.53423	6.06049e-07	up	1.61139	0.000775867
BBA_01714	-	-0.243513	0.789407	-	0.914368	0.0783073	down	-1.73958	0.0140164
BBA_04601	-	-0.104248	0.767547	up	1.06063	0.00753796	-	0.183908	0.500927
BBA_05860	-	0.190217	0.393275	down	-1.40526	2.29182e-06	-	-0.147469	0.442545
BBA_02167	-	0.329843	0.776214	up	2.30974	0.00017511	-	0.601202	0.485445
BBA_05017	-	-0.331795	0.194399	-	-0.0858902	0.711104	down	-1.57741	3.79722e-12
BBA_09122	-	-0.652114	0.167137	up	1.51803	0.0122651	down	-1.45008	0.00122934
BBA_02127	-	-0.882538	0.0347343	up	1.77026	3.30946e-05	-	0.57288	0.0484573
BBA_05435	-	-0.13712	0.55138	-	-0.590592	0.0161469	down	-1.03974	2.42293e-07
BBA_01345	-	-1.43826	0.54348	up	1.9964	0.0165255	-	-0.861802	0.591095
BBA_02918	-	-0.0931582	0.702101	down	-1.1933	0.000196076	-	0.0245059	0.896887
BBA_08403	-	-0.167912	0.679965	up	1.68709	0.000420028	-	0.577993	0.00462235
BBA_01214	-	0.690914	0.0984662	down	-1.37786	0.022463	-	0.417754	0.342723
BBA_05010	-	-0.227582	0.641923	up	1.65966	2.35737e-06	-	0.499873	0.0937818
BBA_08294	-	-0.454576	0.234055	-	-0.387645	0.179592	down	-1.13466	3.67855e-05
BBA_01033	-	-Inf	1	up	3.41672	0.0313669	-	-Inf	0.787126
BBA_09904	-	0.530434	0.530956	-	1.02626	0.0945685	up	3.9653	1.22834e-21
BBA_06423	-	-0.14926	0.53351	down	-1.32304	1.93032e-07	-	-0.830879	0.00730578
BBA_05776	-	0.441711	0.0603717	-	-0.128849	0.617455	up	1.121	3.46184e-08
BBA_08461	-	-0.535268	0.224987	-	-0.685421	0.0298424	down	-1.09414	0.00204312
BBA_07649	-	-1.60724	0.357378	-	-1.28545	0.272971	down	-5.53575	0.00519352
BBA_08393	-	-0.150339	0.766824	-	0.65865	0.173039	down	-1.32263	9.97617e-07
BBA_09618	-	0.542267	0.0149854	down	-1.32488	0.00176822	-	-0.181572	0.498381
BBA_03801	-	1.14882	0.100048	up	1.59712	0.0345112	up	4.62793	3.22001e-06
BBA_08790	-	-0.0924177	0.791085	up	1.08853	0.0102613	down	-1.31732	6.30968e-05
BBA_04969	-	-0.187758	0.640371	-	-0.488618	0.179727	down	-1.88952	5.02413e-05
BBA_09225	-	-0.288185	0.429136	up	3.42197	1.29112e-07	-	0.233151	0.401149
BBA_05887	-	-0.30914	0.359645	up	1.41795	0.00213262	down	-1.59092	1.48024e-06
BBA_04060	-	-0.309138	1	up	3.57718	1.57186e-06	up	2.59141	0.00278592
BBA_09164	-	0.637279	0.218143	-	1.00242	0.0559764	up	3.16037	3.50681e-15
BBA_09786	-	-0.250826	0.419629	-	0.724249	0.0226577	up	1.15013	6.6261e-07
BBA_09606	-	1.19916	0.52743	up	4.20599	0.00272342	up	5.602	2.73843e-05
BBA_05715	-	-0.761788	0.0031385	up	1.39529	0.000150597	-	-0.503491	0.0192436
BBA_05268	-	-0.345591	0.17861	-	-0.195726	0.459898	down	-1.07213	7.31619e-07
BBA_03885	-	-0.252372	0.27833	-	0.112384	0.690781	down	-1.22755	2.83847e-09
BBA_09726	-	-1.31906	0.434027	up	2.74195	0.00716553	down	-3.39455	0.0437131
BBA_00108	-	0.53474	0.0525329	down	-1.17982	0.00177073	-	-0.12781	0.635317
BBA_03666	-	0.210615	0.639503	up	2.54388	6.84165e-05	-	0.420007	0.274791
BBA_00114	-	0.127932	0.58309	down	-1.80835	5.14824e-06	-	-0.531149	0.0235189
BBA_02968	-	0.450549	0.255795	down	-1.42391	1.08689e-07	-	0.127789	0.702436
BBA_03897	-	-0.25151	0.484779	up	2.56532	0.00294533	-	0.302296	0.246905
BBA_01025	-	0.775055	0.0560086	-	0.252981	0.49922	up	1.35467	9.22336e-07
BBA_08495	-	0.52857	0.347809	up	1.28574	0.000444627	-	0.556613	0.12196
BBA_02215	-	0.830319	0.224412	-	0.400973	0.457271	up	1.50258	0.000143243
BBA_07613	-	0.304246	0.617269	up	3.52714	9.60716e-09	up	2.45824	7.76787e-05
BBA_09949	-	0.178429	0.484946	down	-1.06441	0.000101123	-	0.144015	0.491464
BBA_00455	-	0.00934661	0.956058	up	1.67206	6.70151e-10	up	2.06865	3.71416e-24
BBA_09532	-	-0.0462639	0.878729	-	-0.180587	0.458074	down	-1.10816	0.000667973
BBA_03668	-	3.45961	0.215697	up	5.72212	8.40415e-06	-	1.59294	0.807098
BBA_08078	-	-0.628531	0.10587	up	1.45067	0.00116321	down	-1.41785	8.68934e-05
BBA_07335	-	1.02711	0.267004	up	4.58521	3.13886e-53	up	2.70985	4.86014e-05
BBA_03307	-	0.649954	0.00523794	-	0.110295	0.706267	up	1.21091	1.10973e-06
BBA_09378	-	0.41801	0.357018	up	1.76013	0.0123208	-	0.642822	0.0894636
BBA_03704	-	0.339377	0.135786	-	0.96111	0.0122687	up	1.01375	3.39914e-07
BBA_05625	-	-0.324711	0.664011	up	1.76461	0.00435733	down	-2.04833	0.00525552
BBA_02452	-	-0.15586	0.530762	up	1.21583	0.000137769	-	-0.893891	1.60727e-05
BBA_04197	-	-0.160826	0.794558	up	1.92355	0.000106237	-	0.432244	0.265296
BBA_06919	-	-0.229216	0.391897	up	1.37433	0.000114638	-	0.14412	0.503421
BBA_01976	-	0.800347	0.0996095	-	-0.893919	0.119259	up	1.18844	0.00924907
BBA_09844	up	2.26754	0.0185399	up	4.48683	0.000153698	up	5.93674	1.4513e-15
BBA_09569	-	-0.512232	0.376242	up	1.98383	2.72669e-11	up	3.39578	1.03633e-05
BBA_08161	-	-0.300222	0.291889	up	1.15109	0.000583495	-	-0.571824	0.0177163
BBA_05944	-	0.643945	0.0166391	-	-0.17257	0.515058	up	1.73532	8.538e-08
BBA_06442	-	1.44437	0.416575	up	6.47958	2.68304e-22	up	4.83562	1.37247e-06
BBA_05720	-	-0.40474	0.583453	up	1.38862	0.00711967	-	0.0591196	0.871005
BBA_03577	-	-Inf	1	up	4.06285	0.0444137	-	1.64052	0.805494
BBA_02013	-	0.21035	0.560133	-	-0.288905	0.266646	down	-1.39921	7.04382e-09
BBA_04025	-	-0.0321589	0.936856	up	2.32836	0.000683368	-	-0.486904	0.0381267
BBA_06306	-	-0.0139678	0.945885	-	0.792728	0.0271533	down	-1.23346	1.90638e-08
BBA_10342	-	-0.312662	0.220721	down	-2.32816	1.55091e-16	down	-1.10781	2.55993e-07
BBA_03335	-	-0.490152	0.129326	-	0.953894	0.124101	down	-2.16169	2.93775e-14
BBA_08897	-	-0.0463717	0.970725	-	-0.807505	0.28983	up	1.71046	5.19727e-06
BBA_00575	-	-0.015846	0.994613	up	1.02076	0.00010508	-	-0.930089	0.000837151
BBA_06676	-	0.31896	0.485919	-	0.622245	0.0222969	up	1.43254	1.36641e-10
BBA_10213	-	0.670459	0.024283	-	0.196974	0.494714	up	1.4462	1.38015e-05
BBA_06033	-	0.276729	0.370237	up	1.0437	6.68707e-05	-	-0.455451	0.0721965
BBA_00426	-	-0.708978	0.00434281	-	-0.44757	0.0689668	down	-1.0091	3.85255e-05
BBA_03720	-	1.69764	0.765072	up	4.65897	0.00599345	-	1.08545	0.988824
BBA_09865	-	0.154297	0.676013	up	2.2518	0.000573051	-	0.184258	0.528634
BBA_08144	-	0.352768	0.21699	down	-1.2724	7.72134e-05	-	-0.232608	0.238385
BBA_01780	-	0.909418	0.000753666	up	1.86419	1.41069e-11	up	1.38718	1.8942e-06
BBA_09589	-	Inf	0.117143	up	Inf	0.0341573	-	Inf	0.994559
BBA_09477	-	0.145476	0.574106	-	0.0284911	0.893582	down	-1.08312	7.09671e-06
BBA_09161	-	0.376703	0.475775	up	1.02749	0.0157154	-	0.317658	0.476689
BBA_07815	-	-1.44148	0.156119	-	0.65111	0.352449	down	-4.19423	8.73444e-05
BBA_01748	-	-0.516535	0.616809	up	2.01121	0.0220214	down	-2.56654	0.00554463
BBA_09828	-	0.476157	0.280197	up	1.8761	0.00446412	up	3.86147	2.18987e-14
BBA_06802	-	0.644312	0.907813	up	4.89751	9.46859e-06	up	3.22234	0.0448291
BBA_02546	-	-0.25542	0.28921	-	0.41137	0.113658	down	-1.07034	1.84723e-07
BBA_00733	-	0.528264	0.45471	-	-1.56863	0.181617	up	1.81904	0.0142458
BBA_03356	-	0.17727	0.782855	-	-0.155367	0.848691	up	1.24084	9.98977e-06
BBA_01658	-	0.109656	0.71398	-	-0.84752	0.00710243	down	-1.29857	2.11086e-06
BBA_09294	-	-Inf	1	up	4.06257	0.0447107	-	-Inf	1
BBA_06862	-	0.112763	0.652299	up	1.58697	0.00219274	-	0.26022	0.219628
BBA_05988	-	0.116973	0.608846	down	-1.03936	6.45701e-05	-	0.107307	0.595653
BBA_05753	-	-0.642391	0.0616726	-	0.461205	0.150443	down	-1.23455	2.77959e-05
BBA_02097	-	0.285655	0.578811	-	0.93359	0.0115666	up	2.24887	1.68513e-10
BBA_04633	-	0.206995	0.587011	up	1.61659	0.00205726	down	-1.30131	2.10838e-06
BBA_00279	-	0.553345	0.0179746	-	-0.639739	0.12035	up	1.13547	0.000162386
BBA_06488	-	-0.157527	0.919924	-	0.55133	0.377205	up	3.8266	1.30131e-06
BBA_01111	-	-0.280203	0.265391	-	-0.16175	0.500822	down	-1.08492	3.7517e-07
BBA_00525	-	-0.241802	0.80345	up	3.0048	2.78533e-12	-	0.697545	0.272825
BBA_05968	-	-0.0347535	0.96268	-	-0.416238	0.182896	down	-1.14155	3.94062e-05
BBA_10229	-	Inf	0.232806	-	Inf	0.473381	up	Inf	1.12511e-05
BBA_09830	-	0.103404	0.802985	-	0.727565	0.0371144	up	1.01106	0.000546431
BBA_04987	-	0.470615	0.377133	-	-0.536664	0.13795	up	1.08236	1.63653e-05
BBA_05725	-	0.0128772	0.947836	-	-0.0460539	0.86839	up	1.66102	3.56403e-05
BBA_05360	-	-0.391955	0.149859	-	0.300312	0.239506	down	-2.49558	6.29509e-27
BBA_02366	-	0.289878	0.665427	up	3.09475	7.59966e-05	down	-1.82217	0.00123507
BBA_04705	-	0.641573	0.970824	up	6.22293	5.05224e-07	up	6.7435	4.49238e-12
BBA_02522	-	0.541902	0.150537	down	-1.0278	0.0257059	-	0.575074	0.0380363
BBA_09923	-	0.870589	0.00159901	-	-0.313301	0.352361	down	-10.8064	9.90216e-46
BBA_04177	-	-0.17058	0.868643	up	1.21191	0.0146957	up	2.84095	1.12948e-15
BBA_06633	-	0.681961	0.526625	up	3.16745	5.03148e-07	up	5.38756	2.02114e-21
BBA_07760	-	0.076961	0.817946	up	1.03527	0.000591962	-	0.150624	0.590036
BBA_00500	-	-0.120875	0.811403	-	0.614857	0.0988569	down	-1.09512	0.0042834
BBA_00943	-	0.390306	0.36489	up	1.41233	4.17743e-08	-	0.32282	0.367327
BBA_00113	-	0.377346	0.373984	down	-1.72376	6.98945e-05	-	0.00541841	1
BBA_08308	-	-0.380864	0.177377	up	1.24586	0.0102919	-	-0.801855	0.000706569
BBA_07175	-	-0.142479	0.595137	-	0.290513	0.317605	down	-1.4079	1.23358e-08
BBA_08780	-	0.268636	0.44489	up	1.02036	0.000379378	-	-0.0193486	0.947239
BBA_04393	-	-0.0721299	0.813312	up	1.15258	0.00345183	down	-1.74647	5.24515e-12
BBA_04305	-	0.845225	0.000163285	-	-0.94991	0.160602	up	1.40327	0.00070786
BBA_06170	-	-1.01616	0.540614	up	5.92066	3.60624e-06	-	-0.960497	0.413267
BBA_08128	-	-0.347759	0.741178	up	1.61299	0.00233283	-	0.0952446	0.934355
BBA_04167	-	0.564858	0.185236	down	-1.50742	0.00590666	-	0.0406647	0.942808
BBA_08185	-	-0.879479	0.622484	up	2.27562	0.00411178	-	0.235619	0.790425
BBA_09271	-	-1.80285	0.191594	up	1.67623	0.00748068	-	0.809169	0.256284
BBA_02699	-	-0.364224	0.35333	up	1.36795	0.0151774	down	-1.12947	0.000500363
BBA_07743	-	0.401586	0.0798081	-	-0.585399	0.0203779	down	-1.44071	1.31446e-12
BBA_01509	-	0.418034	0.14321	down	-1.01866	0.00238001	-	0.351876	0.161536
BBA_07478	-	-0.170233	0.465708	down	-1.33975	3.16672e-06	-	-0.251965	0.197118
BBA_09386	-	0.0634918	0.777963	-	-0.119888	0.602039	down	-1.1921	3.505e-09
BBA_07782	-	-0.528478	0.584514	-	0.758172	0.439408	down	-1.78249	0.0451754
BBA_07527	-	-0.429905	0.175707	-	0.0969064	0.748384	down	-1.05642	0.000111248
BBA_01615	-	0.414476	0.523452	down	-1.77536	0.0102807	-	-0.523938	0.215967
BBA_09119	-	-0.307486	0.262403	-	0.280865	0.26597	down	-1.45448	1.75569e-07
BBA_07138	-	-0.781628	0.30999	up	1.08837	0.0313257	down	-1.8292	0.00896369
BBA_02896	-	0.709091	0.0577852	-	-0.392393	0.210005	up	1.34253	1.82268e-05
BBA_01104	-	-0.315134	0.239956	up	1.09697	4.1086e-05	-	-0.627232	0.00554923
BBA_08784	-	-Inf	1	-	3.57225	0.116231	up	4.42105	0.0101546
BBA_01609	-	0.622431	0.0342875	-	0.290268	0.651987	up	2.34562	1.26856e-07
BBA_07311	-	-0.351354	0.218889	up	1.19057	0.00422703	-	-0.632945	0.0045763
BBA_01455	-	-0.397058	0.404215	-	-0.481863	0.253816	up	1.71071	8.2082e-09
BBA_05605	-	-0.505288	0.287576	down	-1.29073	0.00388788	down	-2.16391	4.9508e-05
BBA_08450	-	0.537869	0.407605	down	-1.4251	0.0190296	-	-0.194777	0.432034
BBA_03706	-	0.266966	0.437754	-	0.465916	0.15276	up	1.79178	5.00576e-11
BBA_05822	-	0.392511	0.084242	down	-1.23641	5.06271e-05	-	-0.20151	0.287671
BBA_06662	-	-0.525425	0.553323	-	0.663035	0.260492	up	2.24846	3.65772e-08
BBA_06205	-	0.904247	0.0768213	down	-1.3891	0.0293398	-	-0.960371	0.0472824
BBA_07942	-	-0.274321	0.44078	-	-0.130176	0.680709	down	-1.00857	0.000981846
BBA_05257	-	-0.166923	0.581701	up	1.19962	0.00115761	-	0.233743	0.310764
BBA_00926	-	0.180191	0.719182	up	1.09155	0.0116087	up	1.09235	0.00538686
BBA_08721	-	-0.612279	0.26361	-	0.0655536	0.968744	down	-1.26514	0.00212587
BBA_03213	-	-0.444918	0.609455	up	4.52861	5.90432e-05	down	-3.93388	3.70197e-07
BBA_09530	-	-0.117987	0.760329	up	1.44388	0.00251599	-	-0.62283	0.0851153
BBA_09996	-	0.676995	0.0543599	-	-0.794142	0.104414	up	1.52214	6.18359e-06
BBA_01397	-	0.911788	0.291769	up	4.49291	5.59853e-22	up	2.77151	2.87508e-06
BBA_04647	-	0.812543	0.410724	up	1.83257	3.59299e-06	up	1.7354	0.0178697
BBA_01128	-	-0.144074	0.595809	-	-0.682228	0.00608103	down	-1.07681	8.18473e-08
BBA_00045	-	-0.420512	0.767512	-	1.16132	0.0877929	up	1.56509	0.00780841
BBA_02735	-	0.0248599	0.925872	up	1.1168	0.000134666	-	-0.286891	0.293742
BBA_01406	-	0.112017	0.669689	up	1.08251	4.19624e-05	-	0.276621	0.199518
BBA_04679	-	-0.601085	0.157388	up	1.70086	0.00220888	up	1.03662	0.000235369
BBA_04039	up	1.28439	0.0237706	-	-0.844346	0.149421	up	1.68262	0.00639027
BBA_08601	-	0.195979	0.677825	up	1.2991	2.53831e-06	-	0.0842122	0.720754
BBA_02275	-	0.0458084	0.94385	up	2.57967	3.98717e-06	-	-0.495424	0.292139
BBA_09033	-	-0.549683	0.0172622	down	-1.67378	2.46537e-09	-	-0.747247	0.000135147
BBA_03791	-	-0.514939	0.274081	up	1.05335	0.00981487	-	-0.418528	0.206018
BBA_06687	-	-0.0908159	0.765221	up	1.32422	1.2631e-05	-	-0.396131	0.126387
BBA_08498	-	0.0679616	0.779	down	-1.30143	2.2625e-06	-	0.123692	0.53757
BBA_07306	-	0.774512	0.325579	-	-0.358223	0.585717	up	1.58068	1.039e-06
BBA_08222	-	-1.16905	0.0984457	up	1.65127	0.033085	down	-1.91119	0.00086818
BBA_05709	-	-0.151361	0.643447	up	1.66014	1.9954e-09	up	1.29746	7.80619e-09
BBA_08753	-	0.0052506	1	up	1.8653	0.000848989	up	1.24301	0.000501153
BBA_10009	-	-0.763737	0.185425	up	2.74362	0.000713128	-	0.934911	0.00341215
BBA_06993	-	-0.483157	0.231761	-	-0.641015	0.0113175	down	-1.02852	0.000291206
BBA_09835	-	1.49703	0.252421	up	4.70315	2.35756e-05	up	5.55082	7.22466e-12
BBA_00847	-	0.270443	0.649693	-	0.691476	0.148858	up	1.89106	0.000146289
BBA_02417	-	-0.588672	0.0282123	-	0.364985	0.208363	down	-1.36988	1.18693e-07
BBA_07291	-	-1.12177	0.0973306	-	-0.623415	0.194302	down	-3.41191	9.12883e-06
BBA_00831	-	1.6809	0.329731	-	1.25578	0.493826	up	2.77972	0.00941802
BBA_04416	-	0.743593	0.0253367	down	-1.04126	0.0238052	-	0.250778	0.440669
BBA_02037	-	-0.443708	0.408011	up	1.73445	0.000224969	down	-1.78607	0.00158033
BBA_07122	-	-0.824595	0.0952521	up	1.67685	0.00190715	-	-0.838496	0.0216264
BBA_09885	-	0.0510105	0.843005	-	0.683935	0.0137136	down	-1.30345	2.63574e-07
BBA_01237	-	-0.181697	0.807281	up	2.94329	1.41446e-13	down	-1.79167	0.000706123
BBA_09070	-	-0.796458	0.216925	-	0.646453	0.276623	down	-1.1159	0.0414066
BBA_09345	-	-0.440854	0.911129	-	-0.6177	0.725192	up	2.71529	4.42863e-05
BBA_04313	-	-0.470238	0.225285	up	1.16054	0.0298185	-	-0.925548	0.0063507
BBA_06196	-	0.247849	0.414521	-	0.667054	0.0196221	up	1.04834	0.00105563
BBA_08675	-	0.320092	0.533015	-	0.633149	0.152524	up	1.04732	0.00392735
BBA_04686	-	-0.29898	0.782085	-	1.57533	0.0978109	down	-2.62766	0.00710785
BBA_09684	-	0.0296599	0.981461	up	1.90258	4.94224e-06	down	-6.08588	2.87445e-08
BBA_09116	-	-1.09178	0.19078	down	-1.65149	0.0438484	-	-1.28704	0.0657384
BBA_02027	-	0.559569	0.0585583	down	-1.1003	0.00282421	-	-0.229717	0.47686
BBA_04827	down	-1.01016	3.48507e-05	-	-0.473088	0.0642372	-	-0.0619623	0.75832
BBA_04794	-	-0.226709	0.810503	-	0.60483	0.428785	up	2.8149	1.08821e-12
BBA_09445	-	-0.400939	0.0920641	-	-0.618746	0.0110158	down	-1.14267	9.2515e-09
BBA_05046	-	0.033772	0.886653	up	1.30518	0.00725123	-	-0.889018	0.000700476
BBA_10068	-	0.094762	0.817611	-	0.933855	0.0295835	up	1.66489	0.000647242
BBA_03664	-	0.151303	0.8008	up	1.95699	1.06023e-05	up	3.2635	0.000228949
BBA_02727	-	-1.7638	0.373265	-	0.247042	0.858602	down	-Inf	0.0243434
BBA_02951	-	-0.275887	0.250468	down	-1.0751	3.62965e-05	-	-0.127784	0.534938
BBA_06349	-	-0.679027	0.124433	up	1.1345	0.00228222	down	-2.32298	1.34608e-06
BBA_05143	-	0.738497	0.000918022	-	-0.732389	0.135326	up	1.40716	0.000292308
BBA_04032	-	-0.0127137	0.976257	down	-1.83653	5.07976e-10	-	-0.440521	0.0229874
BBA_06425	-	-0.0261387	0.936791	down	-1.11823	1.95014e-05	down	-1.36243	4.17364e-11
BBA_06580	-	-3.35712	0.172304	up	2.06411	0.012555	-	0.896037	0.321772
BBA_03977	-	0.824671	0.0414525	down	-1.09835	0.0358989	-	0.998074	0.00110322
BBA_01131	-	0.96236	0.0445422	-	-1.36079	0.137029	up	1.95492	0.000126712
BBA_03958	-	-0.0191327	1	up	2.11926	0.00229339	up	1.16923	0.00131609
BBA_02900	-	-0.292783	0.676313	up	1.05829	0.0221479	up	1.00932	0.0143517
BBA_08252	-	-0.119605	0.654466	-	0.0562764	0.875182	down	-1.32676	2.73797e-08
BBA_03883	-	-0.557135	0.120605	up	3.55496	1.30961e-06	down	-1.38718	2.05255e-11
BBA_04064	-	-0.34124	0.163193	up	1.07945	0.0123049	down	-1.17735	2.49195e-08
BBA_10260	-	1.48548	0.20401	-	-0.12065	1	up	1.99157	0.0155932
BBA_04462	-	0.548065	0.209988	-	-0.644132	0.12929	up	1.06865	0.000102879
BBA_07320	-	0.615814	0.466791	-	-0.747114	0.388755	up	1.18673	0.0189475
BBA_01415	-	0.0348779	0.914422	up	1.29829	1.29381e-06	up	1.76344	2.10709e-11
BBA_00097	-	0.510181	0.377465	down	-1.19605	0.00153469	-	-0.182049	0.410731
BBA_03928	-	-0.170696	0.695589	up	1.16463	7.38647e-05	-	-0.00125981	0.997657
BBA_07868	-	-0.0803626	0.882504	up	1.00949	0.0055633	-	0.278826	0.418184
BBA_05113	-	-0.633255	0.00652192	down	-1.28357	0.000201798	-	-0.235717	0.23521
BBA_05639	-	0.54491	0.0195247	-	0.300415	0.24414	down	-1.21684	4.25995e-09
BBA_04515	-	0.15168	0.671748	up	1.31983	6.41654e-05	-	-0.0544755	0.875962
BBA_04963	-	0.80136	0.0105543	-	-0.906838	0.245848	up	1.6781	6.15092e-05
BBA_02162	-	-0.0982194	0.897513	-	0.315379	0.511539	up	1.42286	4.02935e-05
BBA_02916	-	-0.0887342	0.710044	down	-1.11937	0.000770157	-	-0.317209	0.108456
BBA_06414	-	0.564355	0.282147	-	-1.06154	0.0818369	up	1.93357	4.16932e-08
BBA_10335	-	0.0361354	0.909297	-	0.102406	0.682219	up	1.55575	2.58603e-12
BBA_00089	-	-Inf	0.86497	-	0.287374	1	up	8.56354	2.00831e-12
BBA_03934	-	0.348996	0.131578	down	-1.79332	1.22213e-06	-	-0.519887	0.0251063
BBA_03959	-	0.202922	0.450224	-	0.572827	0.0309571	up	1.20889	2.12917e-08
BBA_01435	-	0.210434	0.382844	down	-1.33298	1.53059e-06	down	-2.09861	4.1831e-24
BBA_10312	-	0.825105	0.00246508	-	0.229279	0.586941	up	1.0854	8.50512e-07
BBA_02751	-	0.660557	0.319966	up	1.74509	0.000436964	-	0.361144	0.535331
BBA_07289	-	0.503403	0.387603	up	1.17346	0.0253752	-	0.915255	0.0383426
BBA_03466	-	0.204377	0.609578	-	0.679154	0.0602696	up	2.09195	5.61105e-11
BBA_05003	-	0.495884	0.0449222	-	-0.236136	0.382464	down	-1.13531	3.65166e-07
BBA_01031	-	-0.182172	0.459911	down	-1.4591	2.48142e-06	-	0.200363	0.310071
BBA_09539	-	-0.728731	0.339827	-	0.782694	0.156545	down	-1.17219	0.0490114
BBA_05085	-	0.538068	0.0250648	down	-1.32966	0.0039177	-	0.177498	0.44218
BBA_05572	-	-0.372682	0.120932	down	-1.06639	3.87698e-05	down	-1.16397	1.84781e-08
BBA_04943	-	-0.494005	0.0769526	up	1.23787	0.000501854	-	0.351828	0.166551
BBA_02574	-	-0.649305	0.0180166	-	0.140256	0.657078	down	-1.20733	2.02325e-07
BBA_01184	-	0.858383	0.191701	down	-1.38995	0.0432216	down	-1.12007	0.0392677
BBA_04924	-	0.0454215	0.851824	-	0.640464	0.0125098	down	-1.18139	2.80486e-08
BBA_07296	-	-0.368691	0.58681	up	1.33859	0.0221402	down	-1.21314	0.0220026
BBA_07393	-	0.779754	0.05924	-	-0.88624	0.074863	up	1.16703	0.00288533
BBA_04952	-	-0.559694	0.0820524	up	1.12393	8.10751e-05	-	-0.581705	0.0270306
BBA_03448	-	-0.166281	0.53165	up	1.44843	0.0301241	-	-0.22771	0.280906
BBA_00431	-	0.527376	0.0302607	-	0.0400035	0.90571	up	1.21809	3.79463e-09
BBA_05618	-	-0.130947	0.579927	down	-1.21794	2.93199e-05	-	-0.242819	0.217031
BBA_04761	-	-0.624289	1	up	2.7526	0.0130796	-	-Inf	0.445361
BBA_05177	-	0.404642	0.635554	up	3.235	3.04091e-05	up	2.45492	2.50985e-15
BBA_00908	-	0.23398	0.697847	up	1.76009	9.84477e-06	up	1.07268	0.007584
BBA_07341	-	1.89246	0.225326	down	-3.3706	0.0109087	-	-0.0367776	0.99887
BBA_05474	-	1.10831	0.442258	-	1.00829	0.431767	up	2.63255	0.00119541
BBA_08220	-	-1.29497	0.226492	up	1.52572	0.0147374	down	-1.79285	0.0485527
BBA_04186	-	0.0463587	1	up	2.70366	0.000439531	up	2.15705	0.00876855
BBA_04510	-	0.257906	0.334284	down	-1.79065	1.63005e-09	down	-1.07017	5.16892e-06
BBA_10221	-	0.282381	0.689671	-	0.219718	0.655308	down	-1.24963	0.0242673
BBA_04557	-	-0.304956	0.216714	up	1.20319	0.00511983	-	-0.410249	0.0488192
BBA_02857	-	-0.0701644	0.80307	up	1.15751	1.84731e-05	-	-0.408406	0.0784007
BBA_04093	-	0.520714	0.0987249	-	-0.478105	0.057635	up	1.36009	2.97027e-05
BBA_00098	-	1.09669	0.442553	-	1.52399	0.16927	up	2.26698	0.0101443
BBA_04478	-	-0.296948	0.344297	-	0.143273	0.644085	down	-1.16989	2.73427e-05
BBA_06732	up	1.05498	1.88337e-05	down	-1.0828	0.0126434	-	0.256395	0.518123
BBA_00931	-	-0.200538	0.539384	up	1.13235	0.00276792	-	-0.60797	0.0295183
BBA_00896	up	1.97414	0.043908	-	0.0602057	0.790033	-	0.338636	0.350085
BBA_05361	-	-0.242309	0.355405	-	0.28365	0.276972	down	-1.57738	3.2493e-12
BBA_08472	-	-0.724397	0.421138	-	0.877511	0.20014	down	-3.97899	4.27901e-05
BBA_09232	-	1.12409	0.251128	down	-2.05366	0.0101759	down	-1.45495	0.0124556
BBA_03579	-	-0.669655	0.481045	-	-0.202171	0.714787	down	-2.66539	0.00851399
BBA_04716	-	0.480895	0.0646335	-	0.00439787	0.969408	up	1.09224	4.00296e-08
BBA_03923	-	-0.387024	0.126549	-	0.66229	0.0120652	down	-1.16399	8.02688e-08
BBA_03123	-	-0.530483	0.425015	-	-0.71317	0.202486	down	-1.6841	0.0113614
BBA_10198	-	0.826374	0.000889168	-	-0.556502	0.274183	up	1.11634	0.000113081
BBA_06366	-	-0.21962	0.515992	up	1.03948	0.00726534	-	-0.861901	0.00237051
BBA_03994	-	1.42316	0.303035	-	-0.230801	0.895174	up	2.03311	3.93317e-05
BBA_06793	-	-0.0942082	0.789857	-	0.554381	0.0496416	down	-1.08792	0.000356232
BBA_01738	-	-0.028625	0.956786	up	1.32136	2.85538e-05	-	-0.271964	0.44183
BBA_09663	-	-0.0459784	0.96773	down	-2.26648	3.9584e-06	-	-0.129469	0.739653
BBA_00675	-	0.123512	0.674962	-	-0.172127	0.644764	down	-1.25987	3.42216e-05
BBA_07139	-	1.14562	0.309781	up	1.83286	0.0276335	-	1.60891	0.0511163
BBA_03971	-	-0.131645	0.661765	up	1.45784	3.70138e-06	-	0.280978	0.209524
BBA_07031	-	0.471428	0.540269	up	2.64784	1.09136e-05	up	2.66084	1.09751e-34
BBA_09103	-	0.100466	0.800493	-	0.457701	0.197273	up	1.74431	7.62149e-11
BBA_03570	-	0.095226	0.78593	down	-1.07979	0.0147587	-	0.0120751	0.96864
BBA_09472	-	-0.355804	0.669198	-	-0.182499	0.702271	down	-2.24447	0.00739133
BBA_10334	-	0.583045	0.0725687	-	0.400122	0.207452	up	1.96198	3.06043e-15
BBA_05399	-	2.04188	0.157269	up	3.07136	0.00113696	up	5.23921	2.63234e-13
BBA_00870	-	-0.0271308	0.994201	up	1.55046	1.55502e-05	up	5.15051	1.0277e-86
BBA_00284	-	1.12671	0.30549	up	3.63373	9.69325e-11	up	2.67716	2.0035e-05
BBA_03683	-	-0.691543	0.167793	up	1.64197	2.97359e-06	up	1.01609	0.00329675
BBA_10171	-	-0.320346	0.177687	down	-1.33903	2.92551e-07	-	-0.123656	0.526061
BBA_08061	-	0.59809	0.111614	-	0.578466	0.149793	up	2.50624	2.3383e-21
BBA_07731	-	-0.10623	0.717293	up	1.38381	0.00019497	-	0.631259	0.00403989
BBA_03137	-	-0.0925334	0.732558	up	1.79667	1.34647e-05	-	-0.740633	0.0026317
BBA_03713	-	-0.261866	0.313601	up	1.10792	0.001224	-	-0.821237	0.000194195
BBA_10075	-	1.34854	0.325828	up	2.88371	0.0164695	up	3.88218	3.83402e-05
BBA_02365	-	0.871938	0.015563	up	1.54021	0.0178779	-	-0.163101	0.671855
BBA_07319	-	-0.0257651	0.9172	up	1.33976	6.20917e-07	-	0.104635	0.639942
BBA_10298	-	0.726581	0.254828	-	0.149388	0.59899	up	1.838	5.87344e-14
BBA_02719	-	0.325703	0.548934	down	-1.79809	0.0265895	-	0.252135	0.659358
BBA_03379	-	-0.293482	0.468713	up	1.46964	0.000663268	-	-0.781409	0.0149393
BBA_06445	up	1.03864	0.0450129	up	1.79627	2.89763e-06	up	1.93346	3.41895e-06
BBA_03818	-	-0.168022	0.907672	-	0.711883	0.263461	up	1.92049	4.4547e-05
BBA_02702	-	-0.516358	0.442974	up	2.23863	0.000127695	down	-2.59157	2.59802e-06
BBA_02762	-	0.191375	0.768519	up	1.67506	0.00169119	up	2.01653	1.97832e-07
BBA_09097	-	0.399805	0.283057	-	0.567834	0.270104	up	4.70864	3.02109e-18
BBA_03445	-	0.857092	0.0160471	-	0.579981	0.205382	up	1.60066	0.000742308
BBA_01250	-	-0.165385	0.491992	up	1.07851	2.94788e-05	-	-0.816462	9.21652e-05
BBA_07771	-	-0.474811	0.398196	down	-2.54621	0.000158068	-	-0.226256	0.564497
BBA_02581	-	0.228477	0.683417	down	-1.88032	0.0218939	down	-1.63155	0.0340578
BBA_05702	-	0.328168	0.137707	down	-1.7277	1.72182e-07	-	-0.2799	0.140871
BBA_09265	-	-0.172455	0.501557	down	-1.22534	1.50364e-05	-	-0.938818	1.97777e-05
BBA_03966	-	-0.245055	0.734875	up	2.08737	1.16161e-07	-	0.94441	0.0213008
BBA_01229	-	0.732032	0.0255562	down	-1.02089	0.00809299	-	0.930236	0.00821064
BBA_06266	-	-0.166952	0.908962	up	4.86491	3.3396e-41	up	2.78834	0.000144681
BBA_04958	up	1.24735	0.0149096	-	0.101918	0.727484	up	1.16985	9.92419e-05
BBA_01349	up	1.00842	0.000284688	-	-0.608646	0.231942	up	2.60798	1.12913e-09
BBA_07373	-	-0.0670861	0.79015	down	-2.00582	5.98803e-11	-	-0.900263	6.63573e-06
BBA_02585	-	-0.489966	0.336498	up	1.02514	0.0121047	down	-2.32703	5.69605e-06
BBA_02033	-	-0.739624	0.0693689	down	-1.60839	1.32911e-08	down	-1.06441	2.79533e-06
BBA_01858	-	-0.298122	1	up	2.11149	0.0225867	-	1.18087	0.281936
BBA_08662	-	-0.641455	0.770359	up	2.20324	3.85217e-06	-	-0.431152	0.755358
BBA_05272	-	-0.0754815	0.771198	down	-1.57437	0.00012025	-	0.641261	0.00114153
BBA_03506	-	-0.231249	0.363994	-	0.800056	0.00366676	down	-1.18844	3.09814e-08
BBA_07636	-	0.432147	0.701805	up	3.71489	8.07847e-05	down	-3.48831	0.0342188
BBA_05635	-	-0.293908	0.418762	up	1.72348	7.79477e-09	-	-0.608404	0.0439899
BBA_09423	-	0.990493	0.190114	up	1.01697	0.0305864	up	1.73809	0.000261709
BBA_04862	-	-0.0686417	0.775926	-	-0.496412	0.0649025	down	-2.39653	4.50754e-23
BBA_04512	-	0.184408	0.503098	up	2.3473	0.000650014	up	2.32758	0.000964127
BBA_07145	-	0.106012	0.643581	-	0.413325	0.0869946	up	1.03695	2.35103e-06
BBA_07131	-	-0.861564	0.156346	up	1.2729	0.0109365	-	0.0666539	0.877016
BBA_06039	-	0.463721	0.504314	up	2.75615	0.00211921	-	0.271208	0.675086
BBA_06285	-	0.332682	0.140706	up	1.50802	4.00404e-05	-	0.449099	0.0289407
BBA_02997	-	0.198344	0.411417	-	-0.376935	0.159756	up	1.20413	8.05707e-09
BBA_08600	-	-0.626097	0.0196519	-	-0.755937	0.0043517	down	-1.41597	8.06569e-10
BBA_10165	-	-0.192075	0.436201	-	0.0703632	0.777814	down	-10.5254	3.53248e-123
BBA_02749	-	-1.74202	0.396639	-	0.358832	0.792388	up	1.63131	0.0317408
BBA_09226	-	-1.30674	0.394867	up	1.37384	0.0417647	-	-2.56348	0.0785232
BBA_08656	-	0.379401	0.110048	up	1.01213	0.0282092	-	0.606612	0.0674715
BBA_05949	-	0.791886	0.035129	down	-1.03946	0.0317266	-	0.658803	0.0450594
BBA_10307	-	0.363272	0.660043	up	1.32487	0.0263267	-	1.07359	0.0763087
BBA_04675	-	-0.658841	0.388585	up	2.79656	0.000175933	-	-0.387334	0.515465
BBA_02165	-	0.103295	0.911068	up	1.06953	0.0412567	up	1.61627	0.00562406
BBA_00754	-	-0.0730122	0.743383	down	-1.44678	3.35659e-08	-	-0.128305	0.533547
BBA_03615	-	-0.182038	0.748739	up	2.36418	1.80629e-10	up	1.50158	4.38927e-06
BBA_08641	-	0.996085	0.103844	-	-0.795755	0.417104	up	3.65667	2.00129e-10
BBA_04941	-	-0.79564	0.125597	up	3.30575	0.0023912	-	-0.505804	0.182139
BBA_07947	-	-0.776923	0.921518	-	0.454218	0.854137	up	4.23133	0.000263964
BBA_02823	-	-0.22203	0.766062	up	1.57258	0.000485156	-	0.422829	0.407925
BBA_05309	-	0.674432	0.019721	up	1.12161	9.04622e-05	up	1.24379	1.87246e-07
BBA_03053	-	0.996352	0.249417	-	-0.371029	0.781755	up	3.30482	4.21961e-08
BBA_04293	-	1.7781	0.0904913	-	0.230434	0.779258	up	3.28855	3.71471e-08
BBA_04793	-	0.959692	0.129464	-	-0.0284029	0.979735	up	1.54677	0.00774434
BBA_09108	-	0.0905394	0.981374	up	1.95303	0.0040889	up	2.57941	4.72488e-06
BBA_09672	-	-0.113467	0.767587	up	1.22742	7.22441e-05	up	1.47699	8.78279e-06
BBA_06213	-	0.525154	0.0699945	up	1.303	4.56217e-06	-	0.464426	0.0587609
BBA_07410	-	-0.153107	0.693723	up	1.66381	0.00499261	down	-1.32251	1.70549e-06
BBA_02353	-	0.255003	0.447837	up	1.0877	2.99417e-05	-	0.796492	0.000112633
BBA_02339	-	-0.112834	0.874613	up	3.3442	0.0145963	-	-0.249059	0.528426
BBA_00771	-	0.093035	0.865974	up	2.03951	0.000201692	-	-0.252886	0.623941
BBA_07223	-	-0.808429	0.0595429	down	-1.20078	0.00328085	-	0.190328	0.551203
BBA_01460	-	0.276446	0.753916	up	1.49325	0.0138805	-	0.110592	0.885723
BBA_08214	-	0.294233	0.37859	up	1.11172	0.000187888	-	-0.231568	0.431769
BBA_03688	-	-0.476453	0.808041	up	2.79796	1.72339e-06	-	0.811861	0.325962
BBA_09053	-	-0.634731	0.142114	up	1.14813	0.000706916	-	-0.813275	0.0236961
BBA_09454	-	1.96296	0.224968	up	4.65863	0.00301804	up	5.61269	5.49943e-06
BBA_04205	-	-0.445786	0.407472	up	2.22953	0.000779998	-	-0.617841	0.132651
BBA_03216	-	-0.220475	0.73448	up	2.64305	1.89362e-19	up	1.57285	0.00282629
BBA_04838	-	-0.178788	0.596327	up	1.80808	2.23468e-05	-	-0.398369	0.318287
BBA_04726	-	0.243292	0.385355	down	-1.28289	0.00110347	-	-0.0797446	0.705446
BBA_09846	-	1.26797	0.352549	up	2.29666	0.0167231	up	4.23138	1.27233e-30
BBA_06844	-	0.00588889	0.975186	up	1.20653	1.18854e-05	-	-0.451369	0.0800989
BBA_05606	-	-0.0478136	0.856001	up	1.05961	0.00207345	-	0.332023	0.106628
BBA_03283	-	-0.725168	0.0469998	up	1.10966	0.028346	-	-0.76086	0.00399729
BBA_07194	-	-0.227806	0.467493	-	0.522778	0.0798931	down	-1.09789	3.79063e-05
BBA_00033	-	0.429211	0.214324	-	0.951038	0.000539353	up	2.51514	1.85561e-12
BBA_09850	-	-0.0741011	0.747714	-	-0.546324	0.0329519	down	-1.14643	4.05978e-08
BBA_02534	-	0.102593	0.638074	down	-1.42893	4.96434e-08	-	-0.41613	0.0321054
BBA_01825	-	-0.470107	0.115713	up	1.00914	0.0460402	down	-1.27918	1.54996e-06
BBA_06350	-	0.310015	0.515494	up	1.29666	1.18139e-05	-	0.136297	0.616797
BBA_04124	-	-0.191391	0.454639	-	0.0247443	0.925899	down	-1.18893	7.44646e-08
BBA_00708	-	0.000266145	0.991767	-	-0.116371	0.651281	up	1.59115	0.0381489
BBA_04480	-	-0.441036	0.0601637	up	1.5108	0.000173874	down	-2.11325	6.36357e-24
BBA_07776	-	0.0950364	0.827007	-	-0.033536	0.883197	up	1.40627	3.62678e-07
BBA_08236	-	0.406926	0.0853244	-	-0.017467	0.946172	up	1.07191	5.3444e-08
BBA_09371	up	1.1016	0.00241213	-	0.049847	0.935862	up	2.30457	1.43676e-12
BBA_02383	-	0.163818	0.569153	-	0.114739	0.763954	down	-1.19952	3.24529e-06
BBA_06923	-	-0.333904	0.379314	up	1.46068	0.000931279	down	-1.51576	6.72405e-06
BBA_01608	-	0.592266	0.0127873	-	0.292969	0.272516	up	1.1117	0.00178643
BBA_01004	-	-0.278142	0.322357	-	0.79057	0.00400241	down	-1.78572	3.27867e-12
BBA_02932	-	0.00893504	1	up	2.63649	2.04897e-15	up	1.40006	1.59759e-05
BBA_02340	-	-0.797731	0.307917	up	3.02685	0.00466496	-	0.901331	0.0569611
BBA_05290	-	-0.465379	0.0778079	-	0.692476	0.0285291	down	-2.47102	2.84144e-24
BBA_08503	-	-0.433669	0.0810192	up	2.47864	5.65791e-05	-	-0.473425	0.0246191
BBA_01101	-	-0.398206	0.220343	up	1.10731	0.0104773	-	-0.174161	0.522182
BBA_00083	-	-0.600529	0.830404	-	1.86733	0.151524	up	1.32051	0.0348772
BBA_00950	-	-0.146382	0.551485	up	1.02858	5.44454e-05	-	0.295504	0.133215
BBA_07434	-	-0.03445	0.92038	-	-0.261233	0.30441	down	-1.41622	0.000122741
BBA_10253	-	1.03543	0.0737261	up	5.6014	6.82105e-13	up	2.01746	7.03935e-07
BBA_02457	-	-1.39504	0.301544	up	4.90378	0.0318873	-	-2.04114	0.0610104
BBA_08607	-	-0.488358	0.436942	-	0.470198	0.328857	down	-1.10234	0.0384283
BBA_07721	-	-0.391428	0.125267	up	1.26003	5.18337e-05	down	-1.04051	1.77079e-06
BBA_07235	-	0.049628	0.921472	down	-1.50685	0.000810145	down	-1.03152	0.00108808
BBA_08019	-	0.196802	0.386723	-	-0.0876119	0.746113	up	1.14243	6.46661e-05
BBA_05182	-	-0.0637908	0.795015	up	1.61361	1.50007e-09	-	0.735052	0.000623816
BBA_04682	-	-0.891956	0.207794	-	0.969308	0.136199	down	-1.66709	0.00537114
BBA_00307	-	-0.0313306	0.969982	up	1.91498	0.000449823	down	-1.40374	1.07488e-09
BBA_07331	-	-0.382415	0.157706	up	2.5274	0.000264432	-	0.366637	0.089935
BBA_03211	-	-0.166304	0.767712	up	1.92467	0.000125864	down	-2.61056	1.56161e-17
BBA_01894	-	0.641234	0.0504336	-	-0.798618	0.0296533	up	1.01295	0.00141766
BBA_07499	-	0.422498	0.638885	-	-0.384357	0.657377	up	1.21319	0.0376692
BBA_01090	-	0.487088	0.184728	-	0.757992	0.0263845	up	1.94268	6.62521e-06
BBA_09792	up	1.02881	0.00715259	-	-0.398949	0.357923	up	2.03446	8.84318e-10
BBA_06621	-	-0.538768	0.0956709	-	-0.011861	0.883952	down	-1.3647	7.18623e-10
BBA_04986	-	0.625249	0.275833	-	0.660836	0.198994	up	1.61775	7.85698e-05
BBA_02422	-	-0.41873	0.299898	up	1.13664	0.00524013	-	-0.573718	0.0872146
BBA_10164	-	0.0637784	0.805926	-	0.335418	0.206088	down	-10.4579	1.00054e-120
BBA_03167	-	-0.235976	0.307461	up	1.71155	0.0007419	-	-0.41749	0.0316387
BBA_03840	-	-0.277211	0.252663	-	-0.80109	0.00152756	down	-1.23531	1.42903e-09
BBA_02942	-	0.525073	0.465912	up	4.00399	4.99299e-06	-	-0.302404	0.634234
BBA_00349	-	-0.146907	0.585085	up	1.26262	1.13443e-05	-	0.00274634	0.984628
BBA_03667	-	-0.288632	1	up	4.77581	5.66193e-05	-	0.955686	0.589109
BBA_08745	-	-0.396018	0.371183	up	1.26172	0.00678331	down	-1.05608	0.00763621
BBA_08258	-	0.971425	0.000751921	-	-0.890968	0.0361028	up	1.19024	0.0495856
BBA_05727	-	0.699248	0.00567205	-	-0.31523	0.626527	up	1.87906	1.66219e-08
BBA_01168	-	0.147669	0.793131	-	0.650417	0.137021	up	1.34207	0.000187783
BBA_03248	-	-2.58328	0.420709	-	-0.0293196	1	up	1.98035	0.0273419
BBA_04627	-	-0.111812	0.769396	up	2.94889	2.99022e-05	-	-0.482972	0.132917
BBA_05005	-	0.59802	0.342427	up	1.32829	0.0050581	up	1.30073	0.0242432
BBA_01877	-	-0.678065	0.00404463	up	1.32365	0.00159515	down	-1.13073	2.69613e-06
BBA_05180	-	0.11707	0.885064	up	3.40706	4.07643e-11	up	1.50226	3.51351e-07
BBA_01611	-	1.10298	0.306857	-	0.53758	0.578944	up	3.85001	2.62026e-14
BBA_07651	-	-0.428438	0.256246	up	1.57192	0.00525117	down	-1.80311	4.69085e-07
BBA_00522	-	-0.00685351	0.978771	-	-0.546298	0.0263836	down	-1.61837	6.95777e-10
BBA_10301	up	1.20418	0.00547848	-	-1.43463	0.0724329	up	3.83151	2.90197e-06
BBA_06803	-	0.642942	0.817345	up	3.69646	0.000256057	-	-0.385978	1
BBA_08532	-	0.407244	0.843262	up	4.87188	0.000137969	up	2.99186	2.72508e-05
BBA_06071	-	-0.307078	0.301465	up	1.1191	6.49227e-05	-	-0.111273	0.643666
BBA_09745	-	-0.00900228	1	up	1.43489	0.000200252	-	0.726369	0.0634193
BBA_02427	-	-0.0606191	0.904406	up	2.3647	1.83391e-05	-	0.620753	0.0467639
BBA_06637	-	-0.30552	0.896586	-	1.97357	0.197498	down	-4.40277	0.00438947
BBA_00100	-	0.393974	0.442787	down	-1.43547	0.00732084	-	-0.784297	0.0905443
BBA_09299	-	-1.24324	0.0502237	up	1.95661	0.000243263	down	-1.76778	0.000296528
BBA_01034	-	0.71509	0.0149167	down	-1.06657	0.015082	-	0.523138	0.161134
BBA_08979	-	0.318266	0.588024	-	0.624252	0.198106	up	1.24449	0.00156538
BBA_00761	-	1.18472	0.375659	up	1.98887	0.0385888	-	-0.935778	0.619144
BBA_04208	-	-0.555396	0.0153634	up	1.05794	0.00460369	down	-1.89392	8.12286e-21
BBA_02043	-	-0.153964	0.703333	-	-0.507652	0.175005	down	-1.09808	0.00539692
BBA_01161	-	0.138653	0.75036	-	0.910225	0.0151902	up	1.0213	0.00200172
BBA_00615	up	1.10571	0.0010002	-	0.128603	0.79998	up	1.94059	1.20999e-10
BBA_01133	-	0.0181017	0.959958	-	0.35338	0.250572	up	1.15476	3.94462e-06
BBA_07766	-	-0.272453	0.628561	down	-1.17725	0.0271036	down	-1.1756	0.0261473
BBA_03703	-	-0.170487	0.529288	up	1.3226	0.000224219	-	0.226082	0.288218
BBA_03886	-	-0.196304	0.444136	down	-1.48353	1.06881e-07	-	-0.674467	0.00173406
BBA_09362	-	-2.95991	0.270218	up	3.05982	3.81111e-06	up	3.12493	3.93567e-07
BBA_06199	-	0.770058	0.081551	-	0.39675	0.356341	up	2.03415	4.91295e-11
BBA_09929	-	0.346012	0.581486	up	2.32718	1.42842e-08	down	-Inf	2.49106e-08
BBA_08695	-	-2.2586	0.560655	up	2.4925	0.00847974	-	1.03924	0.429618
BBA_06599	-	-0.775982	0.00485462	down	-1.17305	3.62932e-06	-	-0.47419	0.0156399
BBA_01925	-	0.380344	0.255164	down	-1.28264	0.00536931	up	1.09168	0.0370107
BBA_02050	-	0.391508	0.175565	-	0.535349	0.057448	up	1.32309	6.83414e-09
BBA_03473	-	0.00161025	1	up	1.17221	0.000576332	up	1.82682	3.87817e-11
BBA_05400	-	0.315475	0.702341	-	-0.11902	0.934307	up	1.52537	0.00214574
BBA_02018	-	-0.158516	0.630809	up	1.17956	4.65574e-05	-	0.25451	0.304993
BBA_00283	-	-0.200208	0.598518	up	1.52259	1.16964e-06	down	-1.11909	0.00124419
BBA_07459	-	0.843008	0.588767	up	4.35345	1.76446e-12	up	4.869	1.01687e-15
BBA_09356	-	-0.489536	0.139383	-	0.343082	0.265116	down	-1.12343	7.80036e-05
BBA_07118	-	-0.553191	0.175442	up	1.68785	0.0125351	-	-0.327171	0.153824
BBA_03852	-	0.0933356	0.916325	up	5.69803	1.92489e-22	up	1.22335	0.006313
BBA_09153	-	-0.344133	0.164712	up	3.1242	1.21416e-06	-	-0.71121	0.000670044
BBA_06918	-	0.171358	0.472289	down	-1.0279	0.000170476	-	-0.127459	0.529537
BBA_06604	-	0.576005	0.390179	-	-0.0893354	0.96616	up	2.63719	9.81866e-20
BBA_10147	-	-0.211242	0.801898	up	1.91769	1.15578e-05	up	1.37563	0.00887673
BBA_05792	-	-0.139615	0.570438	-	-0.756858	0.00255559	down	-1.54609	1.93086e-13
BBA_09997	-	0.294961	0.916605	-	0.52995	0.77733	up	3.25939	0.00034777
BBA_02962	-	0.382227	0.403914	-	0.702588	0.0836962	up	1.90812	3.45058e-20
BBA_08424	-	0.646809	0.50428	up	3.27591	7.92976e-09	-	0.189998	0.535765
BBA_08480	-	0.364834	0.12225	up	1.31577	4.72662e-05	-	-0.499108	0.0318103
BBA_07371	-	1.36437	0.238297	up	2.65257	0.000419248	up	3.78928	1.22153e-06
BBA_06032	-	0.877923	0.0809972	-	0.494705	0.645849	up	1.8877	0.0276026
BBA_06215	up	2.52056	0.0389208	up	3.08688	0.00754316	-	1.01236	0.391362
BBA_07851	-	0.693489	0.490057	up	5.07313	6.50354e-06	down	-1.88514	0.0236687
BBA_06682	-	-0.0386658	0.881836	down	-1.51957	2.26506e-05	-	-0.244094	0.215971
BBA_07111	-	0.635588	0.188405	up	1.53282	0.000186954	up	2.10626	8.12984e-14
BBA_01216	-	0.715177	0.361439	-	0.529081	0.501075	up	2.0691	1.51148e-05
BBA_09627	-	0.218231	0.802908	up	2.34831	2.81069e-06	-	0.0750638	0.939238
BBA_08528	-	1.41898	0.246239	-	-0.0930851	0.970888	up	2.82309	4.24526e-25
BBA_07329	-	0.737073	0.975101	-	2.50075	0.479309	up	7.42747	1.31152e-18
BBA_09338	-	-0.0881265	0.716122	-	-0.473484	0.0516021	down	-1.01721	1.71679e-07
BBA_01961	-	-0.0231103	0.932651	down	-1.75765	3.64649e-08	-	-0.44967	0.0300982
BBA_03809	-	2.09166	0.287032	up	2.74256	0.00183351	-	1.20464	0.147177
BBA_04180	-	-0.338094	0.309109	-	0.732338	0.294235	down	-1.73983	2.58007e-12
BBA_04374	-	-0.872469	0.247558	-	0.888309	0.0655246	up	1.8761	9.35062e-06
BBA_01257	-	-0.383526	0.623034	up	1.53602	0.000609842	-	-0.346037	0.5532
BBA_05055	-	1.0808	0.711087	up	4.37977	0.00172963	-	0.480823	0.981599
BBA_03644	-	-0.177691	0.670829	-	0.986464	0.0026465	down	-1.8801	1.99519e-05
BBA_08374	-	-0.672777	0.35142	up	1.50089	0.00333425	down	-1.57257	0.0125533
BBA_02031	-	-0.581392	1	up	3.33389	0.000632671	-	1.52804	0.311382
BBA_07337	-	1.57032	0.20127	up	4.88014	1.23703e-45	up	3.24189	0.000185362
BBA_03412	-	0.098897	0.879144	up	4.01805	7.36155e-08	-	-1.17661	0.269243
BBA_10232	-	-0.111433	0.911835	up	1.72842	9.42645e-07	-	0.24446	0.615016
BBA_09047	-	2.9182	0.0821861	-	2.43868	0.153161	up	3.42005	0.0044849
BBA_07667	up	1.30604	0.0226025	-	2.44383	0.089496	-	0.29515	0.639622
BBA_06292	-	-1.76551	0.522874	up	2.33827	0.00516151	-	-0.407878	0.844923
BBA_02567	-	-0.385462	0.121632	-	0.316611	0.229834	down	-1.05655	4.81592e-06
BBA_06995	-	-1.30114	0.442617	-	-1.05465	0.355716	down	-4.07584	0.0303374
BBA_09753	-	0.631419	0.464395	-	-0.707917	0.481754	up	1.63868	0.00480714
BBA_05167	-	0.235796	0.71631	up	2.55701	0.000244564	-	0.128905	0.72206
BBA_01313	-	0.0791654	0.952702	-	0.855379	0.126289	up	3.97554	1.6274e-17
BBA_04341	-	-0.242294	0.653605	-	0.137325	0.738837	down	-1.14745	0.0106784
BBA_08870	-	-	-	-	Inf	0.801878	up	Inf	0.0216257
BBA_09213	-	0.588161	0.625456	up	4.40988	3.80062e-23	up	4.89704	1.13141e-06
BBA_06379	-	0.280126	0.352839	-	0.0496189	0.834238	up	1.03927	1.4111e-05
BBA_01129	-	-0.520967	0.439633	-	0.115036	0.847266	down	-1.0235	0.00507835
BBA_08500	-	0.428802	0.329924	-	-0.224086	0.786551	up	3.79997	4.6797e-11
BBA_09720	-	0.427632	0.401236	-	-0.90282	0.0336767	up	1.18406	2.04558e-09
BBA_03038	-	-0.039474	0.959775	-	0.730929	0.0297803	up	1.07377	0.0001951
BBA_00633	-	0.463391	0.0760158	down	-1.41891	0.000324094	-	-0.899766	0.00161586
BBA_08243	-	-0.0422081	0.946155	down	-1.7646	0.00578436	down	-2.25259	0.000737647
BBA_04668	-	0.204568	0.465784	-	0.539914	0.0736909	up	1.03135	1.8338e-05
BBA_05738	-	-0.439662	0.860907	up	2.55456	0.00406552	-	1.13614	0.275027
BBA_08173	-	-0.0187396	0.985136	up	1.369	0.000262183	up	1.29302	0.00278766
BBA_06917	-	0.136872	0.5414	down	-1.78163	4.57164e-06	-	-0.619262	0.00299459
BBA_04703	-	0.269564	0.598104	up	1.94116	3.94893e-07	-	0.577799	0.169364
BBA_08793	-	-Inf	1	up	9.93781	7.13506e-07	-	1.62759	0.575656
BBA_00017	-	-0.725103	0.0835738	up	2.2834	1.15945e-08	-	-0.611428	0.0708935
BBA_00373	-	-0.196919	0.451551	-	0.804036	0.00288601	down	-1.04935	9.16841e-06
BBA_09438	-	3.86364	0.121324	-	2.7043	0.395463	up	6.44786	3.4e-07
BBA_03674	-	0.654475	0.15918	-	0.506396	0.0622839	up	1.36775	3.66355e-07
BBA_04973	-	-0.500038	0.0480324	up	1.09798	0.000350734	-	-0.959526	0.000153936
BBA_06800	-	0.44226	0.469695	down	-2.23428	0.00777887	down	-2.31528	0.00337271
BBA_03048	-	0.899011	0.193708	down	-2.27187	0.0385975	-	0.0276077	0.983817
BBA_06506	-	0.496504	0.0419454	down	-1.21536	1.94446e-05	down	-1.13716	4.03014e-07
BBA_02789	-	-0.230568	0.329222	down	-1.33663	1.69882e-05	-	-0.14945	0.45982
BBA_10073	-	0.209742	0.561596	-	0.667233	0.206784	up	1.84723	0.00140786
BBA_08875	-	-0.215023	0.37703	down	-1.41737	9.53328e-08	-	-0.403557	0.0444082
BBA_03822	-	-0.494193	0.0446236	down	-1.52423	1.00965e-07	-	-0.988349	8.37594e-06
BBA_06126	-	0.368879	0.159413	down	-1.1039	0.00432566	-	-0.0124815	0.929368
BBA_09141	-	0.101329	0.65701	down	-1.48392	2.62031e-06	-	-0.159069	0.415177
BBA_03207	-	-0.477007	0.26996	up	2.26535	3.75047e-05	down	-1.70189	1.36491e-07
BBA_00691	-	0.602821	0.43136	up	2.538	1.25063e-07	up	3.03534	1.0177e-13
BBA_08164	-	-0.948007	0.0572715	-	0.841131	0.0390482	down	-2.37656	5.26821e-07
BBA_03953	-	0.451523	0.358932	up	1.03691	0.0121831	-	0.992467	0.0200661
BBA_03827	-	0.276663	0.427233	-	0.399871	0.244216	up	1.16666	1.52421e-05
BBA_01852	-	-1.20039	0.439169	-	1.25293	0.104929	up	2.78118	8.47817e-08
BBA_06700	-	-0.633964	0.535277	up	2.49398	2.51233e-07	-	-0.518435	0.508348
BBA_06352	-	0.368394	0.601334	-	0.570769	0.304215	up	1.57508	0.0169463
BBA_05390	-	1.40166	0.156147	up	1.73921	0.0318602	-	1.53459	0.0564198
BBA_00449	up	1.05498	0.0136378	-	0.746037	0.346953	up	4.02119	2.12451e-12
BBA_07422	-	0.354223	0.436875	up	1.31016	0.000498622	-	0.640428	0.0976579
BBA_04828	-	-0.183625	0.464964	down	-1.44383	1.38517e-06	-	-0.892524	4.11814e-05
BBA_01014	-	0.0383055	0.961007	-	-0.308736	0.529932	down	-1.50838	0.00450435
BBA_06603	-	0.770538	0.363277	-	0.0387422	0.907094	up	3.006	8.96712e-22
BBA_03430	-	0.846669	0.606225	-	1.62561	0.155124	up	2.13697	0.0276597
BBA_05043	-	0.0262895	0.99551	up	1.07103	0.0384994	-	-0.256853	0.655687
BBA_02022	-	-0.180392	0.761312	up	1.73866	0.00520948	down	-2.17879	0.000156429
BBA_01419	-	0.422041	0.0638004	-	0.114434	0.747373	up	1.24974	0.000119211
BBA_08674	-	0.659556	0.354433	-	0.804996	0.188319	up	1.38686	0.00678826
BBA_05704	-	0.578288	0.0164078	-	-0.252049	0.353284	up	1.3395	2.48316e-05
BBA_07593	-	-0.212449	0.388994	-	0.507404	0.0485612	up	1.98708	4.12266e-22
BBA_06319	-	-0.294968	0.463643	up	1.26883	2.88244e-06	-	0.328292	0.290366
BBA_02754	-	0.364409	0.749692	up	1.49957	0.0425224	-	1.26851	0.0821038
BBA_01170	up	1.04302	0.032738	-	-1.19027	0.0508691	-	0.988909	0.00862917
BBA_04016	-	1.69291	0.596036	-	2.51329	0.224069	up	4.78764	8.24425e-06
BBA_01122	-	0.961223	0.190723	-	-1.25008	0.0755699	up	1.13252	0.0188114
BBA_05270	-	0.0464532	0.860553	down	-1.83191	7.92972e-05	-	-0.270922	0.255926
BBA_08580	-	0.276762	0.731151	-	-0.0959935	0.938321	up	1.62891	0.00153894
BBA_04559	down	-1.31323	0.0284554	up	4.93526	1.95219e-07	-	0.309486	0.227172
BBA_09535	-	-0.173135	0.841507	up	1.14006	0.0135452	down	-1.26275	0.00865242
BBA_04501	-	0.542497	0.178813	down	-1.126	0.0291359	-	0.29878	0.490789
BBA_05088	-	-0.357462	0.283327	up	1.87609	8.17966e-06	-	-0.716848	0.00978497
BBA_08832	-	1.08465	0.128211	-	-0.321911	0.693556	up	1.16546	0.0248629
BBA_04778	-	0.783766	0.277979	up	1.2102	0.00585795	up	1.94928	1.98597e-16
BBA_04689	-	-0.120095	0.955327	-	1.0105	0.124994	up	2.46379	4.08916e-09
BBA_09270	-	-0.102204	0.712409	down	-1.13197	3.78556e-05	-	-0.804741	0.000154656
BBA_02987	-	0.36906	0.229982	down	-1.10602	0.00402689	-	-0.533899	0.0978498
BBA_09230	-	-	-	up	Inf	5.18113e-05	-	Inf	0.241652
BBA_07550	-	-0.0224053	0.918726	up	2.61497	4.4388e-06	-	-0.205067	0.353965
BBA_02114	-	0.271998	0.321183	up	1.51414	1.575e-08	down	-1.03488	2.42537e-05
BBA_10106	-	0.668834	0.698694	up	3.16666	7.97593e-05	up	3.05457	0.000103836
BBA_08023	-	-0.203554	0.4036	-	0.125927	0.655913	down	-1.081	1.03926e-07
BBA_05812	-	-0.352732	0.241965	-	0.589775	0.0250182	down	-1.04835	0.000125939
BBA_03921	-	0.799903	0.0918683	down	-1.09209	0.0417208	up	1.26223	0.00482831
BBA_00227	-	0.509293	0.0251492	-	-0.669515	0.0776143	up	1.11193	1.32485e-06
BBA_09508	-	0.639387	0.0901332	up	1.18878	0.000512793	-	0.723062	0.0198137
BBA_06360	-	-0.0636788	0.915349	-	0.802316	0.0515301	down	-1.38315	0.00463684
BBA_03431	-	-0.307231	0.298396	-	0.589013	0.0381746	down	-2.04826	6.59562e-14
BBA_08404	-	-0.311561	0.177241	-	0.724042	0.0247792	down	-1.63814	4.89991e-16
BBA_02644	-	-0.958677	0.427853	-	-0.239528	0.712016	down	-3.04678	0.0125727
BBA_05825	-	0.411161	0.562002	-	-1.79588	0.0575492	down	-2.53616	0.00863686
BBA_09374	-	0.106782	0.770924	up	1.10987	0.000722468	-	0.97034	0.000287809
BBA_01841	-	0.94721	0.00357467	down	-1.25161	0.0264993	-	0.772806	0.0110465
BBA_06037	-	-0.208687	0.638924	-	0.981327	0.0161659	down	-1.12872	0.00184041
BBA_01996	-	-0.541493	0.380331	-	-0.55099	0.230735	down	-1.95737	0.00111841
BBA_02770	-	0.0227193	0.932289	up	2.23228	0.000143257	-	0.476872	0.309354
BBA_00617	-	0.223566	0.414103	up	1.50525	2.45117e-05	-	0.542666	0.0149744
BBA_08439	-	0.551626	0.232795	up	1.58472	1.15268e-05	-	0.581602	0.00777326
BBA_00794	-	0.0619185	0.897238	up	1.42712	3.24794e-05	up	1.51067	4.26834e-07
BBA_01598	-	0.0877579	0.745016	down	-1.0353	0.00535417	-	-0.565882	0.019361
BBA_09080	-	2.49513	0.304316	up	5.67277	0.00234128	up	3.98202	0.00247862
BBA_02667	-	0.815886	0.00943276	-	-0.888327	0.186964	up	1.42586	0.000939248
BBA_10266	-	0.391942	0.44839	down	-2.28848	0.00814074	down	-1.31535	0.0446269
BBA_10173	-	-0.528799	0.147407	down	-1.1754	6.37983e-05	down	-1.58514	9.79948e-07
BBA_03403	-	-0.460486	0.0681374	-	0.521596	0.0652191	down	-1.07565	4.83992e-07
BBA_03635	up	1.39228	0.0173053	up	2.66527	1.10655e-07	up	3.23767	3.92175e-07
BBA_08517	-	1.39735	0.270462	up	2.41453	0.00391348	up	8.65927	3.26814e-35
BBA_10134	up	1.43179	0.000104209	down	-1.15593	0.0266138	-	-0.397182	0.396923
BBA_03098	-	-0.803829	0.14905	-	0.988498	0.056992	down	-1.36525	0.00353867
BBA_08552	-	0.0529527	0.813304	down	-1.27293	6.24486e-06	-	-0.314139	0.151952
BBA_07061	-	0.547185	0.126813	down	-1.07877	0.01379	-	-0.358109	0.308372
BBA_05994	-	0.355279	0.237062	-	0.23701	0.4003	up	1.70318	2.27191e-13
BBA_03786	-	0.206856	0.492032	-	-0.0449073	0.926881	down	-1.37974	3.46905e-09
BBA_07473	-	0.00868148	0.972755	-	0.799163	0.0623979	up	1.14738	0.00136239
BBA_02532	-	0.461213	0.330007	down	-1.75244	0.00343944	-	-0.252324	0.446676
BBA_03816	up	1.87085	0.0253972	-	-0.571271	0.652304	-	0.159071	0.887704
BBA_07314	-	-0.202603	0.413547	-	0.713589	0.00471471	down	-1.08759	7.88558e-08
BBA_09893	-	1.21626	0.152059	up	1.40067	0.0485805	-	1.67203	0.0631066
BBA_02408	-	0.477935	0.260887	up	1.47156	7.15277e-08	-	0.798721	0.000381675
BBA_05289	-	-0.519578	0.354836	-	0.454245	0.323835	down	-1.95206	0.000190905
BBA_03281	-	-0.13164	0.621979	up	1.25561	0.00925307	-	-0.292709	0.195599
BBA_05300	-	-0.310216	0.27264	-	0.059379	0.82888	down	-1.00156	6.91478e-05
BBA_07778	-	0.437836	0.502236	-	0.227574	0.626641	up	1.73458	1.76468e-05
BBA_09857	-	-0.358427	1	up	3.59638	0.0171915	-	3.15116	0.173115
BBA_00085	-	2.41467	0.0751158	-	0.536646	0.414356	up	2.69016	4.8589e-10
BBA_04848	-	-0.493335	0.0441968	-	-0.152563	0.50377	down	-1.73843	5.05689e-11
BBA_01210	-	-0.0187763	0.969543	-	0.510725	0.0648161	up	1.05132	2.65831e-06
BBA_00589	-	0.340647	0.599349	-	-0.500724	0.533493	up	1.59039	2.6307e-08
BBA_04696	-	-0.117447	0.788575	up	1.10272	0.00217702	-	-0.472233	0.127649
BBA_00326	-	0.747482	0.0519701	-	-0.158594	0.889009	up	2.42737	0.000909928
BBA_00281	-	-0.121033	0.747198	-	-0.118844	0.707188	up	1.23701	1.6279e-06
BBA_10078	-	1.23207	0.345448	-	1.0186	0.0706519	up	1.7671	0.000150355
BBA_07101	down	-1.48847	0.0301379	up	4.55242	3.79576e-06	-	0.405248	0.195523
BBA_10215	-	-0.545332	0.311858	up	2.8834	1.70073e-09	-	0.701288	0.044817
BBA_07463	-	1.1623	0.319819	-	0.922793	0.435766	up	2.40258	0.00123653
BBA_08660	-	-0.189984	0.904359	up	1.64745	0.0054411	-	0.711917	0.311378
BBA_02506	-	0.719761	0.0246772	down	-1.05033	0.00356844	-	-0.0501096	0.877273
BBA_05650	-	-0.226259	0.514322	up	1.0089	0.000181019	-	-0.297355	0.273295
BBA_08626	-	0.545801	0.142808	-	-1.22819	0.0824714	up	1.74551	0.000596165
BBA_04904	-	-0.392186	0.649695	-	0.0530238	1	up	1.53112	0.00052465
BBA_09834	-	2.7236	0.13191	up	4.41508	8.44662e-06	up	5.17447	8.14989e-06
BBA_08114	-	0.904163	0.0438049	-	-1.37717	0.0947838	up	1.28065	0.0216007
BBA_10185	-	-0.517469	0.438421	up	2.72669	2.78904e-05	-	0.628712	0.082606
BBA_03119	-	-0.156485	0.626473	-	0.0226557	0.945731	down	-1.78971	4.43783e-10
BBA_08359	up	1.05638	0.00431124	-	-1.0426	0.10259	up	1.54601	0.000468558
BBA_02925	-	-0.457529	0.241947	-	-0.0112222	0.930871	down	-1.19422	0.000333736
BBA_02384	-	0.0893034	0.80743	up	2.3581	0.00315685	-	0.488798	0.0596849
BBA_04760	-	-0.929876	0.348727	up	2.98647	0.000441836	down	-4.6152	5.05832e-06
BBA_07309	-	-0.446468	0.304478	up	2.00976	0.0030257	down	-1.40508	2.53737e-05
BBA_09224	-	0.425821	0.252322	down	-1.34807	0.0150374	-	-0.285737	0.250593
BBA_03794	-	-0.00176805	1	-	1.09134	0.0541162	up	2.55443	3.63284e-11
BBA_01392	-	0.120188	0.647609	up	2.63341	3.08602e-05	-	-0.37946	0.143023
BBA_07295	-	0.0905569	0.769534	-	0.723733	0.012149	down	-1.26978	9.35995e-05
BBA_05232	-	-0.457366	0.253658	down	-1.3223	0.000969035	down	-1.29308	0.000881767
BBA_06989	-	-0.216475	0.53563	up	1.78103	5.42552e-07	-	0.506054	0.0663602
BBA_06727	-	0.076673	0.79595	up	3.98842	2.33806e-07	-	0.861736	0.0630008
BBA_10007	-	-0.0214198	0.989685	down	-1.28606	0.0358734	-	0.0265118	0.950697
BBA_03684	-	-0.369575	0.17768	-	0.171243	0.54412	down	-1.14155	1.48164e-06
BBA_01754	-	0.0589905	0.92396	-	-0.144093	0.806164	up	1.29661	2.98966e-07
BBA_06579	down	-1.47658	0.0202215	up	3.53401	1.89061e-05	down	-1.48808	0.00571319
BBA_07280	-	-0.36065	0.459156	up	1.07235	0.028945	down	-1.06168	0.00704349
BBA_09025	-	-0.017669	0.976259	-	-0.192018	0.610156	up	1.07892	0.0325712
BBA_00715	-	0.203906	0.418862	-	0.347051	0.178473	up	1.53982	1.24137e-13
BBA_02516	-	0.313389	0.209019	-	-0.685556	0.0149817	up	1.13235	0.022239
BBA_07812	-	-0.398442	0.321084	up	1.44668	0.00166623	down	-1.18129	0.000753247
BBA_02906	up	1.02566	0.0157018	-	0.626217	0.121952	up	1.90477	1.58796e-09
BBA_07780	-	0.695567	0.244694	up	1.03966	0.00433045	up	2.54982	5.18757e-15
BBA_03973	-	1.4111	0.238016	up	8.6674	1.56013e-74	up	5.37841	5.46834e-08
BBA_00858	-	0.683198	0.00241231	down	-1.51818	2.03989e-05	down	-1.42365	4.27628e-08
BBA_00499	-	0.406018	0.603017	up	3.14073	0.0049315	-	-0.503518	0.220616
BBA_07054	down	-1.1876	0.0284151	up	1.50112	0.00986506	down	-1.5843	0.000192822
BBA_00547	-	0.638608	0.192931	-	0.953932	0.0234327	up	1.73216	3.75416e-06
BBA_09456	-	-1.94425	0.463848	up	2.41533	0.00394852	up	3.26732	0.000135412
BBA_05111	-	4.02004	0.0910388	up	4.73809	0.00389586	up	8.11108	3.90342e-28
BBA_04823	-	-0.113604	0.702188	-	-0.34643	0.206069	up	1.18795	2.30087e-08
BBA_08260	-	1.08148	0.271831	up	5.006	1.43933e-17	up	2.18654	3.55889e-06
BBA_06616	-	-0.643666	0.408926	up	1.31906	0.008371	down	-2.99535	0.000170468
BBA_03330	-	-0.0416324	0.961516	-	-0.325384	0.28364	down	-1.11116	0.000132594
BBA_09768	-	0.600005	0.0563468	-	-0.500943	0.129697	up	1.18906	2.4269e-06
BBA_01149	-	-0.174291	0.669691	up	1.90326	4.07777e-10	-	0.340552	0.230091
BBA_04029	-	1.18428	0.0881012	down	-1.51331	0.0203262	-	0.984344	0.021403
BBA_08190	-	0.858733	0.00026983	-	-0.408024	0.126799	up	1.28003	4.65936e-10
BBA_05101	-	0.0675739	0.798915	-	0.27703	0.310117	down	-1.24512	1.70904e-07
BBA_09631	-	0.182211	0.818659	-	0.0910816	0.844883	up	1.23582	0.0155697
BBA_05976	-	-0.141715	0.552541	up	1.16149	5.10177e-06	down	-1.04566	2.1779e-07
BBA_09935	-	1.53982	0.204566	up	2.55093	0.00304848	-	-Inf	0.083527
BBA_08833	-	-0.301108	0.801496	up	1.66321	0.00322996	down	-1.92647	0.0378894
BBA_04701	-	-0.0711395	0.871229	-	0.739597	0.033467	up	1.19305	3.42176e-05
BBA_04798	-	-0.626738	0.168413	down	-1.33442	5.91737e-06	-	-0.936436	0.000701881
BBA_03471	-	0.854683	0.318885	up	3.09617	3.06049e-10	up	4.16549	3.88702e-27
BBA_08777	-	-0.665286	0.183375	-	0.816244	0.0314256	down	-1.23583	0.00411587
BBA_06869	-	-0.0209268	0.989093	up	2.41297	0.00227098	-	-0.0804489	0.838192
BBA_02057	-	0.56175	0.351543	up	1.03055	0.0426332	-	1.53909	0.233485
BBA_05160	-	-0.331603	0.154146	-	0.525248	0.0513207	down	-1.16612	8.58024e-09
BBA_03819	-	-0.0260081	0.912563	up	1.82795	0.00222631	-	-0.827251	0.00137426
BBA_05136	up	1.1937	0.00749875	-	-0.748702	0.00261175	-	0.449353	0.16819
BBA_00515	-	0.505375	0.250042	down	-1.10828	0.0351743	down	-1.10063	0.0175181
BBA_03036	-	0.636649	0.0383154	-	-0.714794	0.0653569	up	1.10132	0.00191221
BBA_07457	-	0.579609	0.0488167	down	-1.04379	0.00494192	-	0.904366	0.00214347
BBA_06439	-	-0.897532	0.181443	up	1.52699	0.00375903	down	-1.99305	0.00103503
BBA_09930	-	-	-	up	Inf	0.00051899	-	-	-
BBA_03548	-	-0.564023	0.648751	up	2.00912	0.00517424	-	-0.924203	0.336698
BBA_00300	-	0.356215	0.285676	down	-1.51208	0.00112674	-	-0.297799	0.212548
BBA_02186	-	-0.162804	0.874358	up	1.37175	0.00763239	up	2.69939	6.79865e-10
BBA_03339	-	-0.396048	0.36514	up	1.26274	0.00559519	down	-1.14459	0.00312271
BBA_06618	-	0.24551	0.912874	up	3.29335	1.99145e-06	up	3.91939	5.27663e-12
BBA_08426	-	0.503245	0.439394	up	1.84946	1.27733e-08	-	-0.366478	0.182537
BBA_10155	-	0.272698	0.57883	down	-1.39169	0.0152499	-	0.587391	0.135169
BBA_02891	-	0.649247	0.18113	-	0.509654	0.0986718	up	1.3464	4.85651e-11
BBA_02459	-	-0.800863	0.0113359	up	2.20694	2.64118e-15	-	-0.72358	0.00578402
BBA_10169	-	0.355625	0.214183	-	0.409798	0.174846	up	1.15555	7.49164e-07
BBA_05724	-	-0.45915	0.31879	up	1.24136	0.000223254	up	1.27023	0.00026098
BBA_04046	-	-0.00852259	0.978001	down	-1.28666	0.00134594	-	0.0193944	0.932536
BBA_08881	-	-0.183166	0.577664	up	1.28146	1.41648e-06	-	-0.0960084	0.652327
BBA_09473	-	-0.510538	0.685953	-	-0.221682	0.74584	down	-2.68532	0.0355434
BBA_05561	-	0.718682	0.0332344	-	-0.255328	0.645324	up	2.35976	2.31834e-09
BBA_04404	-	0.793535	0.065401	-	-0.988015	0.0512897	up	1.15037	0.00241453
BBA_10162	-	-2.11264	0.360827	up	2.81731	0.0113816	down	-Inf	0.026918
BBA_03254	-	0.969964	0.0191863	-	0.115171	0.785036	up	2.26683	3.68584e-09
BBA_09297	-	0.793008	0.416267	up	4.40625	2.51111e-32	up	3.16511	2.47905e-22
BBA_10284	-	-1.57864	0.0910018	down	-1.68342	0.045361	-	0.452114	0.519742
BBA_04656	-	Inf	0.791016	up	Inf	0.000658363	up	Inf	2.1205e-07
BBA_05729	-	0.228007	0.830705	-	0.448537	0.567604	up	2.92446	1.09253e-08
BBA_07869	-	0.188386	0.741753	up	1.08008	0.00122278	up	2.08882	8.49359e-24
BBA_06751	-	-0.101082	0.665787	down	-1.05015	5.04812e-05	-	-0.54335	0.00643973
BBA_00968	-	-0.830014	0.249437	-	-0.415305	0.438315	down	-1.05365	0.0434938
BBA_10226	-	0.0256911	0.96222	-	0.661085	0.0534368	up	1.12164	0.000119263
BBA_09733	-	-0.875934	0.000701398	-	-0.614476	0.01973	down	-1.89887	4.07888e-17
BBA_06188	up	1.40813	6.93708e-05	-	-0.532959	0.371435	up	2.86727	2.79888e-10
BBA_02429	-	-0.395499	0.196884	up	1.81483	7.80057e-06	-	0.225354	0.371526
BBA_07357	-	0.114099	0.701425	up	1.04658	0.000161941	up	1.09295	1.57701e-06
BBA_09650	-	0.050618	0.845322	-	0.308633	0.26391	up	1.02014	2.96144e-06
BBA_08491	-	-1.38525	0.160777	down	-1.91665	0.0288391	-	-0.963367	0.194421
BBA_06530	-	0.122206	0.660664	up	1.07805	0.000579127	-	-0.452484	0.0522706
BBA_06559	-	-0.184408	0.933852	up	2.18274	5.22648e-05	up	1.66093	0.0062166
BBA_05773	-	0.438539	0.352887	-	0.484354	0.276179	up	2.07361	2.90254e-11
BBA_06781	-	0.414874	0.679561	-	0.937229	0.193154	up	3.38489	5.76657e-13
BBA_09927	-	0.40098	0.547545	up	1.93025	4.28661e-05	down	-3.64589	0.00018844
BBA_04173	-	-0.0861312	0.831495	up	1.19317	0.000326994	-	0.311395	0.337089
BBA_05173	-	0.0520666	0.943431	up	3.13855	1.15822e-10	up	2.37358	1.33348e-19
BBA_03246	-	-1.93882	0.741743	up	2.64651	0.0105467	-	1.34699	0.337465
BBA_00727	-	0.41389	0.724576	up	2.53758	5.7665e-07	up	2.43042	3.80728e-07
BBA_06768	-	0.284715	0.334456	-	-0.347606	0.279919	up	1.07168	0.0377102
BBA_01270	-	0.615557	0.017892	-	-0.174273	0.525591	up	2.29764	2.6676e-05
BBA_09325	-	0.126244	0.67883	down	-2.0967	1.85619e-13	down	-3.1651	4.21105e-35
BBA_09342	-	0.0579102	0.935443	up	1.05841	0.0433928	up	2.6194	9.17396e-13
BBA_08557	-	-0.029439	0.91295	-	0.0607398	0.825787	up	1.07685	2.02417e-07
BBA_01911	-	0.599291	0.114689	-	-0.621957	0.124557	down	-1.10138	0.00876244
BBA_03229	-	-0.307365	0.382987	-	0.243791	0.482847	down	-1.93022	1.14754e-05
BBA_01118	-	0.820832	0.170272	down	-2.03352	0.0135615	-	-0.485838	0.410644
BBA_09802	-	0.951679	0.0209708	-	-1.15221	0.0957409	up	1.59558	0.000890675
BBA_04414	-	0.626125	0.081444	-	-0.189899	0.57969	up	1.09389	7.48325e-06
BBA_05834	-	-0.469716	0.105915	-	-0.802144	0.00668567	down	-1.41187	8.08583e-08
BBA_05662	-	-0.303068	0.293868	-	0.593389	0.0305319	down	-1.64506	4.8128e-10
BBA_07987	-	-0.46402	0.253803	up	2.13672	3.81156e-08	-	0.226352	0.377161
BBA_00249	-	-0.281553	0.233079	-	0.818122	0.0246712	down	-1.01853	2.75993e-07
BBA_06314	-	0.175851	0.464241	down	-1.27467	0.000194991	-	-0.962567	3.36743e-06
BBA_01315	-	0.181571	0.6148	-	0.494751	0.132052	up	1.26758	3.8999e-05
BBA_00466	-	-0.335613	0.230915	-	0.881042	0.00517332	down	-1.04436	7.60464e-05
BBA_09842	-	-0.514328	0.988062	up	2.90217	0.0137531	up	4.04544	2.60282e-09
BBA_06232	-	0.0116215	0.965322	up	1.07545	0.000315391	-	-0.463762	0.0317502
BBA_02936	-	-0.505541	0.246792	up	2.7086	6.62477e-06	-	-0.366835	0.256335
BBA_08901	-	0.0610197	0.9152	up	1.09466	2.55764e-05	up	1.61515	1.13104e-07
BBA_02156	-	-0.351262	0.429097	up	1.54091	0.00103372	-	0.764924	0.0024118
BBA_09810	-	0.141113	0.628436	-	-0.0932696	0.879668	up	1.14265	0.000214607
BBA_07147	-	0.217069	0.509402	up	2.78959	4.67562e-06	up	1.42922	1.34222e-08
BBA_05387	-	-0.25617	0.409531	up	1.27928	0.00104552	-	-0.897462	0.00132436
BBA_02593	-	-0.397023	0.265804	-	0.805084	0.036113	down	-1.12665	0.00117761
BBA_05434	-	0.251373	0.559473	-	-0.05753	0.906183	up	1.25805	0.00173739
BBA_06942	-	0.554054	0.0884901	down	-1.55722	3.0219e-05	up	1.29854	5.13954e-05
BBA_09555	-	-0.311831	0.829375	down	-1.98556	4.65199e-05	-	-0.683953	0.203098
BBA_01678	-	-0.353627	0.401174	down	-3.34365	7.93199e-18	down	-1.148	0.000561272
BBA_02927	-	-0.382367	0.596228	-	0.330815	0.606517	down	-2.93569	8.24759e-05
BBA_04149	-	-0.466989	0.0476124	down	-1.23289	2.05624e-06	-	-0.229979	0.25322
BBA_01797	-	0.726008	0.477835	up	1.28809	0.000729694	up	2.38522	2.4706e-08
BBA_09500	-	0.240348	0.686534	-	0.857974	0.0580238	up	1.0057	0.012298
BBA_08482	-	-0.0341808	0.908385	up	1.14962	2.87899e-05	-	-0.660803	0.00606974
BBA_09000	-	0.716187	0.817568	-	-0.512707	0.982585	up	2.70311	0.0288333
BBA_04971	-	1.0252	0.136795	-	-0.287758	0.572157	up	1.603	9.63344e-12
BBA_04575	-	-0.0253404	0.930354	-	-0.438229	0.0880753	down	-1.59402	2.24976e-09
BBA_08390	-	-1.3188	0.097196	down	-1.49115	0.00252994	down	-1.16218	0.00435818
BBA_08155	-	0.669923	0.153189	down	-1.3174	0.00862946	-	0.100068	0.822393
BBA_09922	-	-0.0614446	0.797231	down	-1.64763	1.83947e-09	down	-11.1948	9.54105e-242
BBA_04230	-	-0.00302362	0.996215	-	0.394155	0.150067	down	-1.21596	3.76166e-07
BBA_05884	-	0.933121	0.00297304	-	-0.70513	0.195414	up	1.51765	0.000106551
BBA_00049	-	-0.565905	0.179753	-	0.533892	0.345749	down	-2.12449	1.03791e-11
BBA_01666	-	-0.216136	0.418064	-	0.231459	0.396496	down	-1.01813	6.81171e-06
BBA_08974	-	1.34882	0.281183	up	5.86682	6.35653e-20	up	2.49786	0.0106664
BBA_06411	-	0.459161	0.203569	down	-1.45098	0.000837703	-	-0.384151	0.224265
BBA_08709	-	0.0562914	0.941131	up	1.06439	0.0147239	-	0.932513	0.0237577
BBA_00792	-	0.206998	0.596538	up	2.50089	0.000139964	down	-1.47641	0.00302843
BBA_08757	-	-1.58249	0.58742	up	2.4418	0.0165669	-	-1.31569	0.511263
BBA_07140	-	-0.169519	0.504256	up	1.095	0.00260623	-	-0.360953	0.0848148
BBA_04162	-	-0.599811	0.0352948	-	-0.626537	0.011922	down	-1.89309	2.40532e-10
BBA_04746	-	-0.0991354	0.809233	-	0.978484	0.0772712	down	-1.29247	0.00127899
BBA_07693	-	-0.0286118	0.956731	-	0.556299	0.0731987	up	1.15338	8.34892e-07
BBA_06717	-	0.349511	0.556415	-	0.58857	0.179299	up	1.3541	7.36677e-11
BBA_06710	-	1.10458	0.0919005	down	-2.52968	0.0241401	-	0.165491	0.835987
BBA_00571	-	-0.505355	0.0461956	-	-0.33837	0.203373	down	-1.43341	1.30792e-08
BBA_08178	-	0.00132118	0.986953	up	1.42344	0.000441131	-	-0.391439	0.0598802
BBA_07568	-	-0.391955	0.340246	-	0.48926	0.162649	down	-2.19276	9.97265e-08
BBA_02722	-	-0.340258	0.304308	up	1.09503	0.000260854	-	-0.702165	0.0341411
BBA_07698	up	1.92364	0.00844461	-	-0.463609	0.719704	up	3.24694	8.12216e-07
BBA_07878	-	-1.01178	0.299781	down	-3.65976	0.000869617	-	-0.927251	0.213346
BBA_07230	up	1.27217	0.00787101	-	-0.564985	0.149361	up	1.75798	0.00965134
BBA_07938	-	-0.348148	0.413855	up	1.65908	0.000129873	down	-1.54127	0.000490047
BBA_06290	-	-0.164928	1	up	2.22004	0.0236245	up	3.96367	2.28487e-12
BBA_06742	-	0.57859	0.0259774	-	0.434263	0.0676344	up	2.14063	2.8313e-23
BBA_08348	-	0.255488	0.317729	-	-0.0149119	0.969417	up	1.03425	2.56807e-06
BBA_08372	-	-0.516883	0.14054	up	1.11865	0.00171068	down	-1.4148	1.58493e-05
BBA_09905	-	0.678311	0.113646	-	0.666619	0.0964386	up	1.18423	0.00036175
BBA_09863	-	0.403479	0.742689	-	-0.0746459	1	up	3.04103	3.54215e-08
BBA_00105	-	0.0674697	0.849134	-	0.83832	0.00676998	down	-1.06488	0.000937993
BBA_01022	-	-0.304921	0.216185	-	0.179225	0.517422	down	-1.19592	2.56624e-08
BBA_07082	up	1.23932	0.0113604	up	1.79895	1.01101e-05	up	3.94838	2.0556e-19
BBA_09670	-	0.594233	0.600343	-	-0.447967	0.719578	down	-2.88537	0.0354568
BBA_10258	-	0.602159	0.387595	-	-0.701559	0.371181	up	3.64375	6.16226e-07
BBA_06830	up	1.31293	0.000669111	-	-0.786231	0.289077	up	2.00338	4.07262e-05
BBA_07406	-	1.21885	0.0578188	down	-2.31044	0.0185137	-	1.02775	0.0597784
BBA_04920	-	-0.228785	0.400907	-	0.20351	0.48272	down	-1.14626	5.56203e-07
BBA_06840	-	-0.131608	0.667604	-	-0.130705	0.668756	down	-1.00524	2.83628e-05
BBA_05960	-	-0.493985	0.733316	-	0.732818	0.351501	up	1.54886	0.0101876
BBA_09681	-	-0.044226	0.951303	up	1.14899	0.000247427	up	1.30954	3.89113e-08
BBA_06999	-	0.368265	0.300635	down	-1.5494	9.96827e-05	-	-0.474514	0.127173
BBA_00047	-	0.879001	0.0536298	-	0.550985	0.10812	up	1.77063	5.37137e-05
BBA_07915	-	0.546937	0.650718	up	2.05411	0.00308546	up	2.25011	0.000342038
BBA_07297	-	-0.4266	0.340847	-	0.726012	0.089933	down	-1.42235	6.25644e-06
BBA_10153	-	1.52318	0.238786	-	-0.627253	0.777677	up	1.91341	0.0454817
BBA_01379	-	0.151451	0.659709	-	-0.278178	0.285171	down	-1.58912	3.9537e-08
BBA_04722	-	0.567029	0.289907	-	-1.01639	0.110448	up	2.57166	0.00921878
BBA_08530	-	0.395691	0.873247	-	-1.0566	0.734642	up	3.74901	0.000652075
BBA_09838	-	0.600944	0.674356	up	2.57343	0.00139433	up	3.79037	0.000674115
BBA_08765	-	0.471544	0.835295	-	2.1264	0.0511733	up	3.14595	0.000129372
BBA_03795	-	1.17561	0.285536	-	-1.92755	0.0769775	up	1.7994	0.00402884
BBA_04648	-	Inf	0.791016	up	Inf	0.0188226	up	Inf	0.011902
BBA_08357	up	1.24047	6.58269e-05	-	0.212143	0.445321	-	0.531138	0.0114378
BBA_07690	-	0.00415621	0.978525	up	1.84252	4.90044e-09	-	-0.0961587	0.834877
BBA_08665	-	1.04398	0.685731	-	0.114702	1	up	3.39784	0.00099125
BBA_01464	-	0.40866	0.486227	up	1.68236	8.57261e-07	up	1.9744	2.77041e-07
BBA_08701	-	0.503295	0.584197	-	1.05793	0.143926	up	2.19633	4.50711e-05
BBA_04389	down	-1.17641	0.0460305	-	0.685045	0.0855097	-	-0.538958	0.223483
BBA_03202	-	-0.361218	0.736329	up	2.75695	0.000229928	down	-2.4812	6.46884e-06
BBA_07414	-	Inf	0.0829623	-	Inf	0.80106	up	Inf	0.00156246
BBA_04845	-	0.221438	0.33431	down	-1.0451	0.000239079	-	-0.31254	0.110592
BBA_00088	-	0.0295394	0.985033	-	0.0236614	0.997936	up	2.39139	2.07764e-09
BBA_08614	-	-0.0909315	0.891454	up	1.40416	0.0178462	-	-0.694486	0.0492591
BBA_07496	-	-1.29322	0.602536	-	0.962924	0.363858	up	5.48251	8.82263e-25
BBA_09227	-	-0.311901	0.74441	-	0.653158	0.222661	down	-2.5406	0.0114892
BBA_07227	-	-0.6631	0.121659	-	0.0616096	0.953825	down	-1.1995	0.00465451
BBA_06321	-	0.145957	0.550845	up	1.0666	0.00321959	-	-0.452542	0.0320094
BBA_07585	-	-0.379524	0.846687	-	0.944508	0.250264	up	1.37524	0.0486796
BBA_02543	-	0.0900925	0.773878	-	0.381449	0.215262	down	-1.09192	0.000334042
BBA_07795	-	0.496692	0.0364185	-	0.196124	0.443621	up	1.61247	2.41364e-15
BBA_03899	-	0.961496	0.0155733	-	-1.15327	0.190251	up	1.84671	0.00107029
BBA_03176	-	-0.340068	0.197575	-	0.889911	0.00807758	down	-1.11037	1.23124e-06
BBA_08184	-	-1.19748	0.630737	up	3.13968	0.00681744	up	2.10878	0.00960141
BBA_05655	-	-0.302072	0.2016	-	0.0215864	0.974501	up	1.92072	0.00206937
BBA_07628	-	-0.0594724	0.81307	up	1.156	8.23989e-05	-	-0.13871	0.548004
BBA_07885	-	-1.08904	0.0801262	up	1.41974	0.0191999	up	4.02774	1.65381e-49
BBA_01693	-	0.00850718	0.982922	-	1.02351	0.0925185	down	-1.21902	7.72627e-08
BBA_07918	-	-0.0317322	0.929901	up	1.01937	0.00741394	-	-0.365969	0.0650833
BBA_04121	-	0.0486913	0.988299	up	1.66013	0.00431275	-	0.798202	0.220055
BBA_08710	-	-0.459747	0.531331	up	1.15221	0.0146607	up	2.25828	3.94545e-10
BBA_03046	-	0.35346	0.526993	-	-0.150511	0.898133	up	2.1102	1.14368e-06
BBA_06217	-	-0.130486	0.756594	-	0.712961	0.0307149	down	-1.30848	0.000123391
BBA_08309	-	-0.46994	0.15202	-	0.735929	0.0561942	down	-1.26607	3.5839e-05
BBA_03419	-	-1.56667	0.303761	up	4.25139	9.75223e-07	-	-1.09578	0.310713
BBA_05032	-	-0.210559	0.607994	-	-0.0115379	0.917633	down	-3.16654	1.90735e-09
BBA_03272	-	-0.25658	0.53003	up	3.02425	2.11686e-08	-	-0.90908	0.00750912
BBA_02398	-	1.0036	0.118117	down	-1.70488	0.000593826	-	0.29118	0.425672
BBA_02888	-	-0.586135	0.0829758	up	1.32295	0.00143219	-	-0.461583	0.0886781
BBA_03604	-	0.421483	0.0688783	-	-0.110275	0.703882	up	1.12919	1.52289e-08
BBA_00442	-	1.50328	0.079063	-	0.520165	0.643562	up	3.7499	4.04216e-13
BBA_08604	-	-0.792013	0.0845541	up	1.68405	0.00168923	-	0.00406024	0.985958
BBA_00859	-	0.0466355	0.855304	up	1.01175	7.87865e-05	-	-0.0182998	0.940039
BBA_04484	-	-0.394922	0.121036	down	-1.21191	2.6397e-05	-	-0.742803	0.000571409
BBA_09875	-	0.197394	0.730444	up	1.32547	0.00162964	up	2.04159	2.35722e-06
BBA_09385	-	0.0220078	0.906184	-	0.209571	0.41369	up	1.02994	7.90305e-07
BBA_07479	-	0.0946613	0.709168	down	-1.36987	0.00144842	-	0.0756298	0.695234
BBA_00834	-	-0.365756	0.356644	-	0.307406	0.307893	down	-1.41921	0.000320852
BBA_08376	-	-0.0152849	0.949802	up	1.05621	3.38914e-05	-	0.0770991	0.795233
BBA_04780	-	3.73707	0.259646	-	1.90262	0.70414	up	10.5771	1.07688e-13
BBA_10076	-	0.792541	0.407706	up	3.69962	0.00168915	up	4.933	1.39593e-05
BBA_09928	-	0.490921	0.710452	-	0.853211	0.437905	down	-Inf	0.0202822
BBA_05779	-	0.251376	0.506199	up	2.41508	0.000494425	up	2.28302	2.26476e-20
BBA_05086	-	-0.130003	0.711173	up	1.28132	0.000278137	-	-0.0613192	0.819859
BBA_09573	-	-0.476032	0.348033	up	1.97996	0.0340202	-	-0.215815	0.541872
BBA_09430	-	0.371929	0.917846	-	1.97836	0.142678	up	3.65502	2.54588e-05
BBA_10247	-	0.0464363	0.928062	-	-0.386251	0.459888	up	1.34858	0.000317262
BBA_06971	-	-0.0630536	0.91475	up	2.34343	1.14474e-06	-	0.589453	0.0356078
BBA_06357	-	-0.207146	0.462321	up	1.00948	0.000665194	-	0.167491	0.457428
BBA_03031	-	0.0330156	0.897308	down	-1.2687	0.000242158	-	-0.389635	0.0690777
BBA_09427	-	-0.882787	0.188686	-	0.0174158	0.964873	down	-3.0641	8.06256e-06
BBA_07867	up	1.23398	0.00202293	-	-0.284511	0.662126	up	3.57276	1.93582e-06
BBA_04762	-	-0.684336	0.0683992	up	1.60129	0.000181457	down	-1.15521	0.000154213
BBA_04925	-	0.355	0.123322	down	-1.09152	2.22007e-05	-	-0.590415	0.00274453
BBA_05174	-	1.05702	0.393666	up	2.91044	7.30432e-07	up	2.86393	8.38645e-38
BBA_01126	-	-0.465757	0.206998	-	-0.133702	0.664839	down	-1.02193	0.00101567
BBA_06441	-	-0.38875	0.378345	up	2.77132	1.57855e-08	up	1.96557	0.000130456
BBA_03494	-	0.0884354	0.859356	down	-1.81905	0.0350485	-	0.307022	0.559721
BBA_04934	-	0.528511	0.689119	up	4.42335	5.33173e-11	-	1.28412	0.116013
BBA_05740	-	-0.510603	0.052679	up	1.19151	0.0304486	down	-1.37156	2.95666e-09
BBA_06453	-	-0.203244	0.736853	up	2.80648	1.10958e-16	-	-0.00382255	1
BBA_00062	-	0.881407	0.156603	up	1.37849	0.00591459	up	1.17419	0.0166511
BBA_04185	-	0.444215	0.471049	up	2.51439	6.46186e-10	up	1.61753	8.75245e-05
BBA_09075	-	0.245167	0.292483	-	0.337048	0.175199	up	2.9405	3.49006e-16
BBA_05376	-	-0.256554	0.286294	up	1.2242	5.28107e-05	down	-1.27759	9.39741e-10
BBA_09107	-	1.11304	0.170522	-	1.15101	0.115056	up	4.63307	1.20557e-10
BBA_06577	-	0.0310818	0.964936	up	1.67372	1.25037e-05	up	2.80537	3.19217e-08
BBA_03618	-	-0.348021	0.298739	up	1.82535	1.66299e-05	-	-0.366125	0.180684
BBA_05116	-	0.0514775	0.96381	-	0.351934	0.619843	up	1.56204	0.00407491
BBA_07370	up	1.37213	0.0410401	-	3.51259	0.0521791	up	6.43254	1.91151e-14
BBA_02915	-	-0.924862	0.327789	-	0.109648	0.875267	down	-2.20388	0.0138835
BBA_08279	-	-0.349678	0.342803	-	-0.00756666	0.98458	down	-1.35694	5.00136e-05
BBA_01782	-	0.430604	0.267205	down	-1.21989	0.0104373	-	-0.655125	0.0199842
BBA_02776	-	-0.366303	0.144233	down	-1.20162	4.45699e-05	-	-0.46797	0.0274693
BBA_04781	-	Inf	0.591058	up	Inf	0.00361837	-	Inf	0.429573
BBA_09832	-	1.1219	0.547734	-	1.60368	0.243582	up	2.9497	0.00147848
BBA_07641	-	0.188156	0.466253	up	1.76386	1.23494e-09	-	0.204063	0.348849
BBA_03974	-	-0.711924	0.426625	up	2.58268	2.66002e-09	-	0.498566	0.374245
BBA_08515	-	0.637622	0.970979	-	2.80332	0.382743	up	4.32424	0.0412358
BBA_01715	-	-0.0617233	0.973499	up	1.07976	0.0167288	-	0.289371	0.554859
BBA_06353	down	-1.04477	0.00287987	-	-0.388031	0.207571	down	-1.95708	4.58226e-10
BBA_09645	-	-0.930231	0.383379	up	6.57983	3.53649e-10	up	3.18533	0.00734284
BBA_06115	-	0.548007	0.17444	down	-1.06574	0.0120914	-	0.600627	0.056835
BBA_02836	-	1.44623	0.391693	-	1.95131	0.107138	up	3.96991	2.45381e-05
BBA_04806	-	0.540386	0.0156296	-	-0.746423	0.00272338	down	-1.01999	0.000223259
BBA_03000	-	0.326143	0.578836	up	1.22085	0.00832154	-	0.483583	0.313723
BBA_05823	-	0.639668	0.275806	up	1.13337	0.0347083	up	3.74386	3.273e-15
BBA_08251	-	-0.508227	0.0692739	up	1.25036	0.00323754	down	-1.55948	3.84511e-10
BBA_04168	-	-0.443893	0.373876	-	0.632903	0.110918	down	-1.65415	0.000306549
BBA_04065	-	-0.0930158	0.706449	up	1.31464	0.00228205	down	-1.20675	2.30861e-08
BBA_05122	-	-0.362523	0.12987	-	0.70403	0.0294219	down	-1.0146	5.19218e-07
BBA_02684	-	-0.529312	0.09829	-	0.773082	0.00291445	down	-1.17754	4.63349e-05
BBA_04997	-	-0.0574005	0.830155	-	-0.925921	0.000551483	down	-2.21552	2.05616e-21
BBA_08442	-	-0.0453779	0.860949	up	1.35977	5.23926e-06	-	0.140012	0.476338
BBA_00644	-	0.357883	0.311551	down	-1.4317	0.000821755	-	-0.188729	0.494875
BBA_06671	-	-0.27836	0.520339	up	1.15642	0.000167445	-	-0.679633	0.0488048
BBA_01552	-	0.488588	0.0790776	down	-1.0045	0.00635731	-	0.606892	0.0574238
BBA_03476	-	1.09503	0.359134	up	2.58342	0.000420455	up	2.91263	3.76576e-05
BBA_04498	up	1.87834	0.034444	-	-1.23476	0.384466	-	0.585744	0.579714
BBA_05394	-	0.32002	0.528919	down	-2.36662	0.00256719	down	-2.55979	0.00170748
BBA_09766	-	-0.529901	0.539771	up	4.22957	3.14756e-15	up	1.51662	0.00019994
BBA_05148	up	1.26086	0.0208579	-	-2.12126	0.0690267	up	1.69978	0.0209763
BBA_04835	-	-0.789434	0.382423	-	-0.794372	0.409415	up	1.0492	0.0051483
BBA_03089	-	-0.0933935	0.883219	up	1.18449	0.00104155	-	-0.391167	0.322091
BBA_09839	-	0.264627	0.262047	-	0.497767	0.0492154	up	1.0355	3.08934e-07
BBA_10276	-	-0.0878737	0.88127	-	-0.334273	0.398731	up	1.07029	0.00026314
BBA_03962	-	0.976023	0.16804	-	-0.0472677	0.960579	up	2.21191	9.77684e-06
BBA_03193	-	-0.908748	0.216281	-	0.836542	0.223589	down	-1.44386	0.0209815
BBA_05353	-	0.983718	0.188061	-	-0.481636	0.590616	down	-2.8467	0.00514222
BBA_03814	-	-0.479176	0.497062	up	2.29597	0.0149341	down	-3.34866	3.39179e-07
BBA_10062	-	1.14974	0.272681	-	-0.809561	0.236994	up	2.12563	5.7876e-15
BBA_10069	-	0.543873	0.719255	up	4.1385	1.33259e-12	up	6.17732	4.77737e-52
BBA_04737	-	-0.311026	0.305347	up	1.01545	0.000288209	-	-0.981245	0.00019132
BBA_06272	-	0.803436	0.0263783	-	-0.617373	0.15583	up	1.07823	0.000476183
BBA_07699	-	-0.256237	1	-	0.539294	1	up	3.42635	0.0228672
BBA_10303	-	0.437091	0.122258	down	-2.6796	5.86408e-18	-	-0.0918845	0.681608
BBA_03826	-	-0.169913	0.645405	-	0.840939	0.104216	down	-1.41566	1.34215e-06
BBA_02700	-	1.30611	0.407221	up	5.50818	0.000182014	-	0.269506	0.97228
BBA_02698	-	-0.437723	0.508454	up	2.38893	3.39445e-05	down	-1.24575	0.0238379
BBA_05380	-	0.653815	0.00375277	-	0.903191	0.136837	up	1.71191	5.54202e-11
BBA_01997	-	-0.981405	0.134199	-	-0.67669	0.158627	down	-2.82214	2.06452e-05
BBA_00731	-	0.989665	0.0653284	-	0.643278	0.44647	up	3.64741	1.56363e-09
BBA_08420	-	0.320639	0.328467	-	-0.0823174	0.855475	up	2.20042	1.18758e-19
BBA_02707	-	0.648102	0.0766045	down	-1.09729	0.00971288	down	-1.87201	3.59114e-06
BBA_03670	-	-0.606419	0.0481796	-	1.02473	0.0536465	down	-1.58647	8.47253e-10
BBA_07069	-	-0.191846	0.502354	-	-0.0380983	0.866311	down	-1.04458	2.2015e-05
BBA_02036	-	-0.634951	0.407465	up	2.03339	0.000141167	-	-0.325498	0.567368
BBA_03425	-	0.921997	0.0669736	-	-0.689251	0.471588	up	2.57039	4.60018e-08
BBA_09913	-	0.0948251	0.776295	up	1.55489	1.08186e-07	up	1.94523	7.2252e-16
BBA_05158	-	-0.102347	0.685841	-	-0.0313301	0.902675	up	1.21144	2.98588e-08
BBA_02967	-	0.135841	0.557336	down	-1.86491	2.94455e-06	-	-0.593519	0.00401745
BBA_05882	-	0.17186	0.769572	up	1.99195	0.000308753	down	-1.75068	0.00274448
BBA_01802	-	0.467625	0.273548	-	0.12092	0.757657	up	1.56092	3.09828e-07
BBA_05262	-	-0.3582	0.688846	-	0.481698	0.41757	up	1.01655	0.0454013
BBA_08466	-	-0.0890429	0.883245	up	1.77629	3.83826e-07	-	-0.899555	0.0409681
BBA_08663	up	1.4393	0.00729402	down	-1.15267	0.0339042	-	-0.161406	0.727596
BBA_06740	-	0.400104	0.291362	up	1.06005	7.15393e-05	up	2.33534	1.73537e-17
BBA_08300	-	-0.126551	0.678015	-	-0.389307	0.204018	down	-1.65816	7.81464e-09
BBA_09062	-	1.26665	0.325088	-	1.83895	0.0595876	up	2.16013	0.012114
BBA_10322	-	0.841558	0.0584189	up	3.82886	0.000223001	up	6.54608	1.51582e-37
BBA_07679	-	0.676165	0.675665	up	1.99424	0.0408934	-	0.93087	0.53347
BBA_06420	-	-0.461437	0.122966	up	1.63676	0.00386963	down	-1.65414	2.46454e-07
BBA_07818	-	0.367976	0.157707	-	0.494585	0.0712852	up	2.62873	2.40156e-11
BBA_09392	-	-0.785868	0.143173	up	1.31079	0.00336277	down	-3.23025	7.22024e-07
BBA_04271	-	-0.0932516	0.921772	-	1.0619	0.152199	down	-2.69849	0.000782029
BBA_09280	up	1.39181	0.034621	up	1.77803	0.0125724	up	3.09961	1.03806e-16
BBA_08504	-	-0.256519	0.29048	-	0.786916	0.0383959	down	-1.5976	8.15483e-10
BBA_02591	-	-0.403833	0.0874146	-	0.1997	0.458154	down	-2.05284	2.87158e-22
BBA_04109	-	0.663742	0.0229316	-	-0.452969	0.228735	up	1.08459	2.36811e-07
BBA_08176	up	1.10283	0.0162408	-	0.319732	0.498356	-	0.177816	0.724124
BBA_04911	-	0.119233	0.604916	down	-1.1733	7.14607e-05	-	-0.232106	0.251181
BBA_01119	-	0.249039	0.443283	up	1.35763	1.27767e-05	up	3.17255	1.00393e-18
BBA_01069	-	-0.408339	0.167625	up	1.40154	2.60434e-05	-	-0.161095	0.458314
BBA_02126	-	0.385516	0.59219	up	2.69454	3.38233e-06	up	3.387	1.12093e-15
BBA_03812	-	-0.420808	0.105218	-	-0.0735303	0.707827	down	-1.08093	9.52102e-07
BBA_07148	-	-1.51661	0.215678	up	8.43168	5.30556e-10	-	-0.212453	0.814407
BBA_09784	-	-0.63521	0.825422	-	1.49026	0.108549	up	2.67228	8.43633e-08
BBA_03179	-	0.306921	0.260577	-	-0.515973	0.0774428	up	1.00478	8.49615e-06
BBA_02124	-	0.395285	0.163429	-	-0.611355	0.048939	up	1.12556	0.000507968
BBA_00626	-	0.245488	0.385481	down	-1.46739	1.10881e-08	down	-1.36908	7.35929e-12
BBA_00250	-	-0.309362	0.214119	-	-0.0130136	0.927886	down	-1.18016	2.67927e-08
BBA_08392	-	-0.199444	0.482322	up	1.03051	0.000128427	-	-0.643586	0.00673672
BBA_09441	-	-2.42647	0.486762	up	2.22963	0.0190748	-	-0.306133	0.92729
BBA_09603	-	0.130366	0.827596	-	0.587945	0.163158	up	1.28311	0.00276957
BBA_06806	-	-0.122317	0.841344	up	1.07435	0.00540877	-	-0.0402107	0.941263
BBA_04975	-	-0.484947	0.0371476	down	-1.24484	1.08379e-06	-	-0.433967	0.0268598
BBA_09668	-	-0.145733	0.81834	-	-0.340396	0.15044	down	-1.68693	4.13335e-11
BBA_08627	-	-0.508999	0.51874	up	2.95152	3.26839e-12	-	0.416596	0.38227
BBA_09289	-	0.319037	0.190411	up	1.06411	0.0125766	-	0.810824	0.000130679
BBA_07724	-	0.709797	0.0454351	down	-1.0521	0.0265676	-	0.502285	0.135291
BBA_04970	-	-0.14669	0.743854	-	-0.102573	0.78296	down	-1.59254	0.000985771
BBA_07560	-	-0.335864	0.327733	up	2.8487	3.56528e-07	-	0.387374	0.132628
BBA_06123	-	-0.363508	0.442399	up	1.06432	0.00687225	-	-0.424056	0.157348
BBA_02482	-	-0.509578	0.509296	down	-2.05943	0.0181218	down	-2.39716	0.00628943
BBA_00513	-	0.078035	0.912262	-	-0.321624	0.415584	up	1.09722	5.20173e-05
BBA_05855	-	0.337407	0.175289	up	1.05681	5.53027e-05	up	1.32598	1.99704e-10
BBA_04059	-	0.00612411	1	up	1.76064	0.0412818	up	2.13794	0.00479639
BBA_07631	-	-0.62513	0.421838	up	2.23531	0.00163098	down	-2.2183	2.53978e-05
BBA_08523	-	-0.212918	0.681963	up	1.62127	3.0714e-05	-	-0.398014	0.349259
BBA_09217	-	-0.159232	0.678371	-	0.181046	0.584617	up	1.34933	6.56372e-08
BBA_03343	-	-0.287795	0.414122	-	-0.0939959	0.701314	down	-1.52185	6.33599e-08
BBA_09553	-	0.116296	0.909267	-	0.416709	0.542763	up	1.3743	0.00688555
BBA_09685	-	0.125221	0.959543	up	1.85141	0.0102728	down	-Inf	0.00869532
BBA_08247	-	0.239317	0.6441	down	-1.86916	0.00725727	down	-2.47263	0.000245129
BBA_01535	-	0.524512	0.102157	down	-1.03851	0.0134954	-	-0.461899	0.179305
BBA_09182	-	-0.189596	0.480433	-	0.722957	0.00638754	down	-1.38911	1.67215e-09
BBA_09317	-	0.370087	0.538028	up	1.68839	4.10225e-06	up	1.18932	0.000506301
BBA_00402	-	0.874103	0.0273052	-	-0.374836	0.572405	up	2.1329	4.89636e-07
BBA_02040	-	1.01772	0.179201	-	1.10726	0.0818711	up	5.71577	3.80591e-17
BBA_09845	-	0.729495	0.607237	up	4.09859	0.0013134	up	5.49195	4.31832e-06
BBA_09295	-	0.568968	0.257601	up	3.34777	4.21723e-27	up	1.08641	0.000116473
BBA_02819	-	-0.372894	0.403727	-	0.443589	0.231605	down	-1.73531	1.17677e-05
BBA_10328	-	0.661531	0.782209	-	0.162742	1	up	2.92174	0.00435641
BBA_07366	-	2.45757	0.0942327	-	1.34935	0.362253	up	5.51274	3.60992e-10
BBA_04176	-	-0.144895	0.730954	-	0.575071	0.084206	up	1.27086	5.47348e-06
BBA_07844	-	0.475004	0.130447	up	1.2344	0.00654461	up	2.83272	6.64994e-10
BBA_05551	-	-0.254451	0.403033	up	3.1862	5.5301e-10	-	-0.508447	0.264563
BBA_04706	-	0.684001	0.47982	up	3.66221	2.21253e-08	up	3.4129	6.73186e-12
BBA_04553	-	-0.0857775	0.721553	-	0.143413	0.59368	down	-1.39183	2.72802e-12
BBA_07813	-	-1.36716	0.23309	-	0.974449	0.133384	down	-3.74053	0.00150717
BBA_09208	-	0.941064	0.282793	up	3.71862	0.000114459	up	4.61138	2.48239e-07
BBA_08861	-	0.71841	0.116465	down	-1.82459	0.000373302	-	-0.0255862	0.90844
BBA_03189	-	-0.937841	0.00165704	-	0.496954	0.163055	down	-2.1018	5.98343e-15
BBA_03914	-	-0.280318	0.935788	-	0.185784	0.933851	up	2.74982	2.59344e-07
BBA_03376	-	0.119069	0.589962	down	-1.62729	1.37465e-06	-	-0.687259	0.000428699
BBA_03922	-	0.196248	0.624355	down	-1.07761	0.0101607	-	-0.320064	0.339572
BBA_09757	-	-0.259078	0.663324	down	-1.91852	0.00713134	down	-1.93247	0.00348245
BBA_02630	-	-1.54951	0.210201	up	5.22831	0.00113146	down	-2.50225	0.0275709
BBA_03012	-	0.127023	0.864471	-	-0.885081	0.224071	up	1.22387	0.0130122
BBA_09821	-	0.42271	0.143773	-	-0.0940547	0.739026	up	1.1073	2.07132e-06
BBA_05660	-	0.621284	0.0709543	-	-0.439681	0.487264	up	2.03151	3.45366e-09
BBA_03919	-	0.293782	0.212728	-	0.213291	0.429736	up	1.04012	1.96205e-07
BBA_04638	-	-0.603709	0.408549	-	0.566767	0.348227	down	-1.96635	0.0126935
BBA_03574	-	-0.493441	0.153554	-	0.994406	0.0366509	down	-1.44953	4.84753e-07
BBA_03478	-	0.579288	0.392982	up	1.99353	1.05751e-09	up	1.55813	7.2049e-07
BBA_02922	-	-0.533471	0.352073	up	1.28756	0.0123967	down	-1.95495	0.000475393
BBA_01656	-	0.583784	0.231176	up	1.0032	0.00754112	-	0.489153	0.165271
BBA_07002	-	-0.0308554	0.912607	up	1.13281	5.06815e-05	-	-0.774912	0.00263587
BBA_02095	-	-0.446167	0.680024	up	5.37185	8.92707e-11	-	0.231264	0.833457
BBA_01890	-	0.0905303	0.677158	-	-0.0819995	0.746342	down	-1.37378	9.371e-11
BBA_02629	-	-1.45453	0.420095	up	4.40725	0.0413815	-	-2.62347	0.0993848
BBA_02893	-	-0.430051	0.956074	-	0.865791	0.586282	up	2.00179	0.0328295
BBA_03774	-	-0.00278486	1	up	3.08133	1.30854e-08	up	2.30146	7.35403e-05
BBA_02451	-	-0.844588	0.166392	-	0.803825	0.0876438	down	-2.98171	1.41626e-05
BBA_02278	-	-0.369713	0.204525	-	0.431301	0.139834	down	-2.05506	4.23314e-14
BBA_09861	-	0.0373049	1	up	2.449	0.000130742	up	1.50382	0.0365653
BBA_04759	-	-0.278941	0.283938	up	1.13918	0.000148821	-	-0.210941	0.337552
BBA_05854	-	0.699038	0.00779668	up	2.16624	9.64678e-12	up	1.95972	5.84489e-22
BBA_08000	-	-0.323795	0.318363	up	1.00435	0.000531613	-	-0.556567	0.0339744
BBA_05341	-	-0.290141	0.395171	-	-0.264484	0.446493	down	-2.24539	1.6236e-11
BBA_03233	-	-0.42638	0.308066	-	-0.0598375	0.875697	down	-1.09847	0.0019727
BBA_09079	-	-0.458291	0.236677	-	0.412185	0.107197	up	1.00732	0.00076493
BBA_05897	-	0.814137	0.000762176	-	0.0476984	0.88858	up	2.19128	5.66856e-13
BBA_09973	-	0.103822	0.646652	-	0.0715236	0.790905	up	1.13821	1.61356e-07
BBA_09359	-	-0.329636	0.272934	up	1.08846	0.000110428	-	0.0354384	0.915124
BBA_00122	-	0.692373	0.186289	down	-1.37517	0.0391045	-	0.522279	0.249095
BBA_02438	-	0.195998	0.754792	-	0.702686	0.173586	up	1.2339	0.00449059
BBA_08672	-	-0.121294	0.675695	down	-1.33542	9.82929e-06	-	-0.591871	0.0130328
BBA_07009	-	0.415678	0.412714	-	-0.43023	0.547202	up	1.62543	0.0398702
BBA_01398	-	Inf	0.0793826	up	Inf	1.16164e-08	up	Inf	5.39303e-08
BBA_04066	-	0.728518	0.274592	-	-1.3991	0.0674444	down	-1.71651	0.0131622
BBA_07612	-	0.762887	0.290838	up	1.24612	8.67321e-05	-	-0.664249	0.134506
BBA_09478	-	-0.431451	0.380317	up	1.17218	0.0020248	down	-1.20471	0.00480791
BBA_04465	-	-0.069651	0.917917	-	0.373121	0.314687	up	1.99089	1.85461e-13
BBA_02608	-	0.420766	0.520104	up	2.20716	0.0129456	up	1.65713	1.02644e-06
BBA_02206	-	-0.199269	0.390433	-	0.137922	0.681185	down	-1.04596	1.39578e-07
BBA_07638	-	0.733422	0.629264	up	2.79887	0.00115463	-	-3.80156	0.172532
BBA_09926	-	1.03076	0.536773	up	3.18129	0.00145247	-	-Inf	0.196344
BBA_08497	-	-0.260926	0.309208	-	0.113532	0.674038	down	-1.33376	5.77901e-09
BBA_10043	-	0.17788	0.538906	-	0.248595	0.407551	up	2.19373	8.62168e-10
BBA_02548	-	0.272854	0.498636	-	0.58808	0.271444	down	-1.45073	0.000355183
BBA_07551	-	-0.0829695	0.720174	up	1.74313	7.47107e-05	-	-0.713525	0.00057082
BBA_07806	-	-0.691309	0.172978	-	0.805626	0.123909	down	-2.27499	4.62853e-06
BBA_02815	-	0.0113403	0.937143	up	2.12277	5.83376e-06	-	-0.48066	0.0304761
BBA_07421	-	-	-	up	Inf	1.3172e-05	up	Inf	0.0406623
BBA_06219	-	-0.578821	0.98956	-	0.151786	1	up	2.53513	0.0076037
BBA_07334	-	-0.184759	0.480786	up	1.4769	2.17643e-08	-	-0.102002	0.651887
BBA_03019	-	-0.601045	0.450744	-	0.151996	0.822579	up	1.58841	0.000168335
BBA_07775	-	0.64468	0.395702	up	2.042	9.37628e-05	up	2.45668	1.35149e-05
BBA_00684	-	-0.212373	0.381352	down	-1.1828	7.42327e-06	-	-0.449546	0.0280705
BBA_08494	-	-0.101803	0.719212	up	1.15889	3.28037e-05	-	-0.0405491	0.878842
BBA_07504	-	-0.456371	0.468448	up	1.86901	0.00538502	down	-1.47699	0.0128091
BBA_00809	-	0.00714069	0.981302	-	0.224158	0.405581	up	1.12972	5.6926e-08
BBA_05275	-	0.103148	0.682182	-	-0.495677	0.0811973	down	-1.07856	2.50349e-06
[truncated: 300 more rows]

## Sheet: TABLE S3
Table S3 Lists of DEGs annotated in different Funcat categories in ΔHst3 versus WT.
Gene ID	Protein name	FunCat ID	FunCat description	FunCat main category	P value	Regulation
BBA_01781	ABC-2 type transporter	1.2	secondary metabolism	Metabolism	0.00418378	up
BBA_03469	Uncharacterized protein	1.2	secondary metabolism	Metabolism	0.00418378	up
BBA_04827	Peptide synthetase	1.2	secondary metabolism	Metabolism	0.00418378	down
BBA_06214	Cytochrome P450 CYP5293A1	1.2	secondary metabolism	Metabolism	0.00418378	up
BBA_06578	Heterokaryon incompatibility protein	1.2	secondary metabolism	Metabolism	0.00418378	down
BBA_07082	2OG-Fe(II) oxygenase superfamily protein	1.2	secondary metabolism	Metabolism	0.00418378	up
BBA_08221	4-coumarate-CoA ligase	1.2	secondary metabolism	Metabolism	0.00418378	down
BBA_08708	MFS multidrug transporter	1.2	secondary metabolism	Metabolism	0.00418378	up
BBA_09503	WD domain protein	1.2	secondary metabolism	Metabolism	0.00418378	up
BBA_09628	C6 zinc finger domain-containing protein	1.2	secondary metabolism	Metabolism	0.00418378	up
BBA_09719	MFS toxin efflux pump (AflT)	1.2	secondary metabolism	Metabolism	0.00418378	up
BBA_01103	ABC transporter	32.07	detoxification	Cell rescue, defense and virulence	0.000552221	up
BBA_01501	Major facilitator superfamily transporter	32.07	detoxification	Cell rescue, defense and virulence	0.000552221	up
BBA_01781	ABC-2 type transporter	32.07	detoxification	Cell rescue, defense and virulence	0.000552221	up
BBA_04328	Aminotriazole resistance protein	32.07	detoxification	Cell rescue, defense and virulence	0.000552221	up
BBA_04556	RTA1 like protein	32.07	detoxification	Cell rescue, defense and virulence	0.000552221	up
BBA_08708	MFS multidrug transporter	32.07	detoxification	Cell rescue, defense and virulence	0.000552221	up
BBA_00967	Polyketide synthase	01.20.36	non-ribosomal peptide synthesis	Metabolism	0.0140978	up
BBA_04827	Peptide synthetase	01.20.36	non-ribosomal peptide synthesis	Metabolism	0.0140978	down
BBA_02512	Putative ATP-dependent RNA helicase DED1	11.02.03	mRNA synthesis	Transcription	0.0301788	up
BBA_06830	Endonuclease/Exonuclease/phosphatase protein	11.02.03	mRNA synthesis	Transcription	0.0301788	up
BBA_08176	Mitochondrial CorA family metal ion transporter	11.02.03	mRNA synthesis	Transcription	0.0301788	up
BBA_01103	ABC transporter	20.01.01.01	cation transport (H+, Na+, K+, Ca2+ , NH4+, etc.)	Cellular transport, transport facilitation and transport routes	0.00920863	up
BBA_01781	ABC-2 type transporter	20.01.01.01	cation transport (H+, Na+, K+, Ca2+ , NH4+, etc.)	Cellular transport, transport facilitation and transport routes	0.00920863	up
BBA_08176	Mitochondrial CorA family metal ion transporter	20.01.01.01	cation transport (H+, Na+, K+, Ca2+ , NH4+, etc.)	Cellular transport, transport facilitation and transport routes	0.00920863	up
BBA_09844	Vacuolar calcium ion transporter /H(+) exchanger	20.01.01.01	cation transport (H+, Na+, K+, Ca2+ , NH4+, etc.)	Cellular transport, transport facilitation and transport routes	0.00920863	up
BBA_01103	ABC transporter	20.01.13	lipid/fatty acid transport	Cellular transport, transport facilitation and transport routes	0.0308502	up
BBA_01781	ABC-2 type transporter	20.01.13	lipid/fatty acid transport	Cellular transport, transport facilitation and transport routes	0.0308502	up
BBA_04556	RTA1 like protein	20.01.13	lipid/fatty acid transport	Cellular transport, transport facilitation and transport routes	0.0308502	up
BBA_01103	ABC transporter	20.01.27	drug/toxin transport	Cellular transport, transport facilitation and transport routes	0.00019168	up
BBA_01501	Major facilitator superfamily transporter	20.01.27	drug/toxin transport	Cellular transport, transport facilitation and transport routes	0.00019168	up
BBA_01781	ABC-2 type transporter	20.01.27	drug/toxin transport	Cellular transport, transport facilitation and transport routes	0.00019168	up
BBA_04328	Aminotriazole resistance protein	20.01.27	drug/toxin transport	Cellular transport, transport facilitation and transport routes	0.00019168	up
BBA_08708	MFS multidrug transporter	20.01.27	drug/toxin transport	Cellular transport, transport facilitation and transport routes	0.00019168	up
BBA_09719	MFS toxin efflux pump (AflT)	20.01.27	drug/toxin transport	Cellular transport, transport facilitation and transport routes	0.00019168	up
BBA_01501	Major facilitator superfamily transporter	20.03.02.03	antiporter	Cellular transport, transport facilitation and transport routes	0.0132368	up
BBA_09844	Vacuolar calcium ion transporter /H(+) exchanger	20.03.02.03	antiporter	Cellular transport, transport facilitation and transport routes	0.0132368	up
BBA_08708	MFS multidrug transporter	20.03.02.03.01	proton driven antiporter	Cellular transport, transport facilitation and transport routes	0.0228806	up
BBA_09844	Vacuolar calcium ion transporter /H(+) exchanger	20.03.02.03.01	proton driven antiporter	Cellular transport, transport facilitation and transport routes	0.0228806	up
BBA_01103	ABC transporter	20.03.22	transport ATPases	Cellular transport, transport facilitation and transport routes	0.0155134	up
BBA_01781	ABC-2 type transporter	20.03.22	transport ATPases	Cellular transport, transport facilitation and transport routes	0.0155134	up
BBA_04556	RTA1 like protein	20.03.22	transport ATPases	Cellular transport, transport facilitation and transport routes	0.0155134	up
BBA_01103	ABC transporter	20.03.25	ABC transporters	Cellular transport, transport facilitation and transport routes	0.0263172	up
BBA_01781	ABC-2 type transporter	20.03.25	ABC transporters	Cellular transport, transport facilitation and transport routes	0.0263172	up
BBA_09719	MFS toxin efflux pump (AflT)	20.03.25	ABC transporters	Cellular transport, transport facilitation and transport routes	0.0263172	up
BBA_01103	ABC transporter	20.09.16.01	Type I protein secretion system (ABC-type transport systems)	Cellular transport, transport facilitation and transport routes	0.0115871	up
BBA_09719	MFS toxin efflux pump (AflT)	20.09.16.01	Type I protein secretion system (ABC-type transport systems)	Cellular transport, transport facilitation and transport routes	0.0115871	up
BBA_01103	ABC transporter	32.05.01.03	chemical agent resistance	Cell rescue, defense and virulence	0.0018373	up
BBA_01781	ABC-2 type transporter	32.05.01.03	chemical agent resistance	Cell rescue, defense and virulence	0.0018373	up
BBA_04328	Aminotriazole resistance protein	32.05.01.03	chemical agent resistance	Cell rescue, defense and virulence	0.0018373	up
BBA_03904	SCP-like extracellular protein, putative	32.05.03	defense related proteins	Cell rescue, defense and virulence	0.0385488	up
BBA_04827	Peptide synthetase	32.05.03	defense related proteins	Cell rescue, defense and virulence	0.0385488	down
BBA_01103	ABC transporter	32.07.05	detoxification by export	Cell rescue, defense and virulence	0.000448421	up
BBA_01781	ABC-2 type transporter	32.07.05	detoxification by export	Cell rescue, defense and virulence	0.000448421	up
BBA_04328	Aminotriazole resistance protein	32.07.05	detoxification by export	Cell rescue, defense and virulence	0.000448421	up
BBA_08708	MFS multidrug transporter	32.07.05	detoxification by export	Cell rescue, defense and virulence	0.000448421	up
BBA_09719	MFS toxin efflux pump (AflT)	32.07.05	detoxification by export	Cell rescue, defense and virulence	0.000448421	up
BBA_00449	Low affinity iron transporter	34.01.01.01	homeostasis of metal ions (Na, K, Ca etc.)	Interaction with the environment	0.0236342	up
BBA_01103	ABC transporter	34.01.01.01	homeostasis of metal ions (Na, K, Ca etc.)	Interaction with the environment	0.0236342	up
BBA_01781	ABC-2 type transporter	34.01.01.01	homeostasis of metal ions (Na, K, Ca etc.)	Interaction with the environment	0.0236342	up
BBA_09844	Vacuolar calcium ion transporter /H(+) exchanger	34.01.01.01	homeostasis of metal ions (Na, K, Ca etc.)	Interaction with the environment	0.0236342	up

## Sheet: TABLE S4
Table S4 Lists of DEGs annotated in different Funcat categories in ΔHst4 versus WT.
Gene ID	Protein name	FunCat ID	FunCat description	FunCat main category	P value	Regulation
BBA_00097	3-hydroxyacyl-CoA dehyrogenase	1.01	amino acid metabolism	Metabolism	0.0212866	down
BBA_00212	Proline dehydrogenase	1.01	amino acid metabolism	Metabolism	0.0212866	down
BBA_00790	L-serine dehydratase	1.01	amino acid metabolism	Metabolism	0.0212866	down
BBA_00792	Beta-1, 3 exoglucanase	1.01	amino acid metabolism	Metabolism	0.0212866	up
BBA_00878	Proline dehydrogenase	1.01	amino acid metabolism	Metabolism	0.0212866	down
BBA_00949	S-adenosylmethionine synthase (EC 2.5.1.6)	1.01	amino acid metabolism	Metabolism	0.0212866	up
BBA_01598	Proclavaminate amidinohydrolase	1.01	amino acid metabolism	Metabolism	0.0212866	down
BBA_02630	Bassianolide nonribosomal peptide synthetase	1.01	amino acid metabolism	Metabolism	0.0212866	up
BBA_03102	Aminotransferase, class III	1.01	amino acid metabolism	Metabolism	0.0212866	up
BBA_03207	Amidase-like protein	1.01	amino acid metabolism	Metabolism	0.0212866	up
BBA_03543	L-amino acid oxidase LaoA	1.01	amino acid metabolism	Metabolism	0.0212866	up
BBA_03664	Amine oxidase	1.01	amino acid metabolism	Metabolism	0.0212866	up
BBA_04975	AMP-binding enzyme	1.01	amino acid metabolism	Metabolism	0.0212866	down
BBA_05618	Transaldolase-like protein	1.01	amino acid metabolism	Metabolism	0.0212866	down
BBA_05635	Nitrite reductase	1.01	amino acid metabolism	Metabolism	0.0212866	up
BBA_05650	FAD dependent oxidoreductase superfamily	1.01	amino acid metabolism	Metabolism	0.0212866	up
BBA_05715	Arginyl-tRNA--protein transferase 1 (Arginyltransferase 1) (R-transferase 1) (EC 2.3.2.8) (Arginine-tRNA--protein transferase 1)	1.01	amino acid metabolism	Metabolism	0.0212866	up
BBA_06321	Monodehydroascorbate reductase	1.01	amino acid metabolism	Metabolism	0.0212866	up
BBA_06727	Nonribosomal peptide synthase	1.01	amino acid metabolism	Metabolism	0.0212866	up
BBA_07122	Hydantoinase-like protein	1.01	amino acid metabolism	Metabolism	0.0212866	up
BBA_07611	Non-ribosomal peptide synthetase	1.01	amino acid metabolism	Metabolism	0.0212866	up
BBA_07812	Adenylate-forming enzyme AfeA	1.01	amino acid metabolism	Metabolism	0.0212866	up
BBA_08178	Hydantoinase B/oxoprolinase	1.01	amino acid metabolism	Metabolism	0.0212866	up
BBA_08222	Nonribosomal peptide synthase, putative	1.01	amino acid metabolism	Metabolism	0.0212866	up
BBA_08426	Aspartate aminotransferase, putative	1.01	amino acid metabolism	Metabolism	0.0212866	up
BBA_08603	Methionine transporter, putative	1.01	amino acid metabolism	Metabolism	0.0212866	up
BBA_08694	X-Pro dipeptidyl-peptidase (S15 family) protein	1.01	amino acid metabolism	Metabolism	0.0212866	up
BBA_08744	Aspartokinase (EC 2.7.2.4)	1.01	amino acid metabolism	Metabolism	0.0212866	up
BBA_08745	Cystathionine gamma-synthase	1.01	amino acid metabolism	Metabolism	0.0212866	up
BBA_08997	High-affinity methionine permease	1.01	amino acid metabolism	Metabolism	0.0212866	up
BBA_09199	Aminotransferase class-III	1.01	amino acid metabolism	Metabolism	0.0212866	up
BBA_09760	Catalase-peroxidase (CP) (EC 1.11.1.21) (Peroxidase/catalase)	1.01	amino acid metabolism	Metabolism	0.0212866	up
BBA_10248	Aminotransferase class-III	1.01	amino acid metabolism	Metabolism	0.0212866	up
BBA_01069	Fatty-acid amide hydrolase	1.02	nitrogen, sulfur and selenium metabolism	Metabolism	0.000282475	up
BBA_01332	Amidase family protein	1.02	nitrogen, sulfur and selenium metabolism	Metabolism	0.000282475	up
BBA_01406	Amidase-like protein	1.02	nitrogen, sulfur and selenium metabolism	Metabolism	0.000282475	up
BBA_01515	Cytochrome P450 CYP548A5	1.02	nitrogen, sulfur and selenium metabolism	Metabolism	0.000282475	down
BBA_01713	Pyridine nucleotide-disulfide oxidoreductase, putative	1.02	nitrogen, sulfur and selenium metabolism	Metabolism	0.000282475	up
BBA_03102	Aminotransferase, class III	1.02	nitrogen, sulfur and selenium metabolism	Metabolism	0.000282475	up
BBA_03201	Aminotransferase class-V	1.02	nitrogen, sulfur and selenium metabolism	Metabolism	0.000282475	up
BBA_03458	TfdA family Taurine catabolism dioxygenase TauD	1.02	nitrogen, sulfur and selenium metabolism	Metabolism	0.000282475	up
BBA_03897	OPT oligopeptide transporter	1.02	nitrogen, sulfur and selenium metabolism	Metabolism	0.000282475	up
BBA_04480	Oligopeptide transporter	1.02	nitrogen, sulfur and selenium metabolism	Metabolism	0.000282475	up
BBA_04516	Amidohydrolase-like protein	1.02	nitrogen, sulfur and selenium metabolism	Metabolism	0.000282475	up
BBA_04648	Cytochrome P450 CYP5280A1P	1.02	nitrogen, sulfur and selenium metabolism	Metabolism	0.000282475	up
BBA_04832	Cytochrome P450 CYP684B2	1.02	nitrogen, sulfur and selenium metabolism	Metabolism	0.000282475	up
BBA_04942	FluG protein	1.02	nitrogen, sulfur and selenium metabolism	Metabolism	0.000282475	up
BBA_05248	GPR1/FUN34/YaaH-class plasma membrane protein	1.02	nitrogen, sulfur and selenium metabolism	Metabolism	0.000282475	down
BBA_05572	Glycine dehydrogenase	1.02	nitrogen, sulfur and selenium metabolism	Metabolism	0.000282475	down
BBA_05635	Nitrite reductase	1.02	nitrogen, sulfur and selenium metabolism	Metabolism	0.000282475	up
BBA_05730	Cyanate hydratase (Cyanase) (EC 4.2.1.104) (Cyanate hydrolase) (Cyanate lyase)	1.02	nitrogen, sulfur and selenium metabolism	Metabolism	0.000282475	up
BBA_05739	Dibenzothiophene desulfurization enzyme A	1.02	nitrogen, sulfur and selenium metabolism	Metabolism	0.000282475	up
BBA_06321	Monodehydroascorbate reductase	1.02	nitrogen, sulfur and selenium metabolism	Metabolism	0.000282475	up
BBA_06530	Aminotransferase class-V	1.02	nitrogen, sulfur and selenium metabolism	Metabolism	0.000282475	up
BBA_06844	Nitrate reductase	1.02	nitrogen, sulfur and selenium metabolism	Metabolism	0.000282475	up
BBA_06862	Flavin-containing monooxygenase (EC 1.-.-.-)	1.02	nitrogen, sulfur and selenium metabolism	Metabolism	0.000282475	up
BBA_07234	Flavin-containing monooxygenase (EC 1.-.-.-)	1.02	nitrogen, sulfur and selenium metabolism	Metabolism	0.000282475	up
BBA_07280	Oxidoreductase 2-nitropropane dioxygenase family, putative	1.02	nitrogen, sulfur and selenium metabolism	Metabolism	0.000282475	up
BBA_07613	Cytochrome P450 CYP684A2	1.02	nitrogen, sulfur and selenium metabolism	Metabolism	0.000282475	up
BBA_07651	TfdA family Taurine catabolism dioxygenase TauD	1.02	nitrogen, sulfur and selenium metabolism	Metabolism	0.000282475	up
BBA_08168	Amidase-like protein	1.02	nitrogen, sulfur and selenium metabolism	Metabolism	0.000282475	up
BBA_08251	Amidohydrolase-like protein	1.02	nitrogen, sulfur and selenium metabolism	Metabolism	0.000282475	up
BBA_08426	Aspartate aminotransferase, putative	1.02	nitrogen, sulfur and selenium metabolism	Metabolism	0.000282475	up
BBA_08745	Cystathionine gamma-synthase	1.02	nitrogen, sulfur and selenium metabolism	Metabolism	0.000282475	up
BBA_09208	Flavin-containing monooxygenase (EC 1.-.-.-)	1.02	nitrogen, sulfur and selenium metabolism	Metabolism	0.000282475	up
BBA_10173	K-3-type glutaminase	1.02	nitrogen, sulfur and selenium metabolism	Metabolism	0.000282475	down
BBA_10248	Aminotransferase class-III	1.02	nitrogen, sulfur and selenium metabolism	Metabolism	0.000282475	up
BBA_00062	Cellobiose dehydrogenase	1.05	C-compound and carbohydrate metabolism	Metabolism	8.08105e-06	up
BBA_00097	3-hydroxyacyl-CoA dehyrogenase	1.05	C-compound and carbohydrate metabolism	Metabolism	8.08105e-06	down
BBA_00193	Galactose oxidase	1.05	C-compound and carbohydrate metabolism	Metabolism	8.08105e-06	down
BBA_00318	AMP-binding enzyme, putative	1.05	C-compound and carbohydrate metabolism	Metabolism	8.08105e-06	up
BBA_00515	Concanavalin A-like lectin/glucanase	1.05	C-compound and carbohydrate metabolism	Metabolism	8.08105e-06	down
BBA_00533	4-coumarate:coenzyme A ligase	1.05	C-compound and carbohydrate metabolism	Metabolism	8.08105e-06	up
BBA_00625	Alpha-galactosidase (EC 3.2.1.22) (Melibiase)	1.05	C-compound and carbohydrate metabolism	Metabolism	8.08105e-06	up
BBA_00626	Amidohydrolase family protein	1.05	C-compound and carbohydrate metabolism	Metabolism	8.08105e-06	down
BBA_00628	Salicylate hydroxylase	1.05	C-compound and carbohydrate metabolism	Metabolism	8.08105e-06	down
BBA_00702	Lipase, putative	1.05	C-compound and carbohydrate metabolism	Metabolism	8.08105e-06	up
BBA_00709	FAD binding domain-containing protein	1.05	C-compound and carbohydrate metabolism	Metabolism	8.08105e-06	up
BBA_00713	Galactose oxidase	1.05	C-compound and carbohydrate metabolism	Metabolism	8.08105e-06	down
BBA_00728	Zinc-binding dehydrogenase	1.05	C-compound and carbohydrate metabolism	Metabolism	8.08105e-06	up
BBA_00792	Beta-1, 3 exoglucanase	1.05	C-compound and carbohydrate metabolism	Metabolism	8.08105e-06	up
BBA_00934	Sterigmatocystin 8-O-methyltransferase	1.05	C-compound and carbohydrate metabolism	Metabolism	8.08105e-06	up
BBA_00992	Tat pathway signal sequence	1.05	C-compound and carbohydrate metabolism	Metabolism	8.08105e-06	down
BBA_01115	Epoxide hydrolase 1	1.05	C-compound and carbohydrate metabolism	Metabolism	8.08105e-06	up
BBA_01149	Alpha-1,3-mannosyltransferase CMT1	1.05	C-compound and carbohydrate metabolism	Metabolism	8.08105e-06	up
BBA_01184	FAD binding domain protein	1.05	C-compound and carbohydrate metabolism	Metabolism	8.08105e-06	down
BBA_01589	Xylose isomerase-like TIM barrel	1.05	C-compound and carbohydrate metabolism	Metabolism	8.08105e-06	up
BBA_01656	Amine oxidase	1.05	C-compound and carbohydrate metabolism	Metabolism	8.08105e-06	up
BBA_01877	Alpha-glucosidase b	1.05	C-compound and carbohydrate metabolism	Metabolism	8.08105e-06	up
BBA_02128	Glycoside hydrolase, family 31	1.05	C-compound and carbohydrate metabolism	Metabolism	8.08105e-06	up
BBA_02141	Mannitol-1-phosphate dehydrogenase	1.05	C-compound and carbohydrate metabolism	Metabolism	8.08105e-06	up
BBA_02153	Putative endochitinase CHI3	1.05	C-compound and carbohydrate metabolism	Metabolism	8.08105e-06	up
BBA_02189	MIPC synthase	1.05	C-compound and carbohydrate metabolism	Metabolism	8.08105e-06	up
BBA_02230	Chitinase-like protein	1.05	C-compound and carbohydrate metabolism	Metabolism	8.08105e-06	up
BBA_02325	Sugar 1,4-lactone oxidase	1.05	C-compound and carbohydrate metabolism	Metabolism	8.08105e-06	down
BBA_02381	Putative endochitinase CHI2	1.05	C-compound and carbohydrate metabolism	Metabolism	8.08105e-06	down
BBA_02429	Alpha glucoside transporter	1.05	C-compound and carbohydrate metabolism	Metabolism	8.08105e-06	up
BBA_02695	Short chain dehydrogenase	1.05	C-compound and carbohydrate metabolism	Metabolism	8.08105e-06	up
BBA_02702	Salicylate hydroxylase	1.05	C-compound and carbohydrate metabolism	Metabolism	8.08105e-06	up
BBA_02757	Aldo-keto reductase yakc	1.05	C-compound and carbohydrate metabolism	Metabolism	8.08105e-06	up
BBA_02941	Chitinase A1	1.05	C-compound and carbohydrate metabolism	Metabolism	8.08105e-06	up
BBA_03501	Cyclopropane-fatty-acyl-phospholipid synthase	1.05	C-compound and carbohydrate metabolism	Metabolism	8.08105e-06	up
BBA_03652	Short chain dehydrogenase	1.05	C-compound and carbohydrate metabolism	Metabolism	8.08105e-06	up
BBA_03819	L-lactate dehydrogenase (EC 1.1.1.27)	1.05	C-compound and carbohydrate metabolism	Metabolism	8.08105e-06	up
BBA_03883	Phytase, putative	1.05	C-compound and carbohydrate metabolism	Metabolism	8.08105e-06	up
BBA_03971	Glycoside hydrolase, family 31	1.05	C-compound and carbohydrate metabolism	Metabolism	8.08105e-06	up
BBA_04025	Glucose oxidase	1.05	C-compound and carbohydrate metabolism	Metabolism	8.08105e-06	up
BBA_04062	FAD binding domain-containing protein	1.05	C-compound and carbohydrate metabolism	Metabolism	8.08105e-06	up
BBA_04294	Short chain dehydrogenase	1.05	C-compound and carbohydrate metabolism	Metabolism	8.08105e-06	up
BBA_04627	ACC deaminase	1.05	C-compound and carbohydrate metabolism	Metabolism	8.08105e-06	up
BBA_04633	Oxidoreductase, short-chain dehydrogenase/reductase family	1.05	C-compound and carbohydrate metabolism	Metabolism	8.08105e-06	up
BBA_04647	H(+)-myo-inositol cotransporter	1.05	C-compound and carbohydrate metabolism	Metabolism	8.08105e-06	up
BBA_04679	Urea amidolyase, putative	1.05	C-compound and carbohydrate metabolism	Metabolism	8.08105e-06	up
BBA_04696	Short chain dehydrogenase/reductase	1.05	C-compound and carbohydrate metabolism	Metabolism	8.08105e-06	up
BBA_04759	Zinc-binding dehydrogenase	1.05	C-compound and carbohydrate metabolism	Metabolism	8.08105e-06	up
BBA_04976	Enoyl-CoA hydratase/isomerase family protein	1.05	C-compound and carbohydrate metabolism	Metabolism	8.08105e-06	down
BBA_05047	D-isomer specific 2-hydroxyacid dehydrogenase	1.05	C-compound and carbohydrate metabolism	Metabolism	8.08105e-06	up
BBA_05055	MIPC synthase	1.05	C-compound and carbohydrate metabolism	Metabolism	8.08105e-06	up
BBA_05177	Enoyl reductase	1.05	C-compound and carbohydrate metabolism	Metabolism	8.08105e-06	up
BBA_05183	Cel3e-like protein	1.05	C-compound and carbohydrate metabolism	Metabolism	8.08105e-06	up
BBA_05387	FAD binding domain-containing protein	1.05	C-compound and carbohydrate metabolism	Metabolism	8.08105e-06	up
BBA_05394	C4-dicarboxylate transporter/malic acid transporter	1.05	C-compound and carbohydrate metabolism	Metabolism	8.08105e-06	down
BBA_05606	Short chain dehydrogenase	1.05	C-compound and carbohydrate metabolism	Metabolism	8.08105e-06	up
BBA_05612	Beta-mannosidase A	1.05	C-compound and carbohydrate metabolism	Metabolism	8.08105e-06	down
BBA_05618	Transaldolase-like protein	1.05	C-compound and carbohydrate metabolism	Metabolism	8.08105e-06	down
BBA_05739	Dibenzothiophene desulfurization enzyme A	1.05	C-compound and carbohydrate metabolism	Metabolism	8.08105e-06	up
BBA_05779	Short chain dehydrogenase	1.05	C-compound and carbohydrate metabolism	Metabolism	8.08105e-06	up
BBA_05858	Glycosyl hydrolase family 47 protein	1.05	C-compound and carbohydrate metabolism	Metabolism	8.08105e-06	up
BBA_05929	WSC domain-containing protein	1.05	C-compound and carbohydrate metabolism	Metabolism	8.08105e-06	up
BBA_06033	LamB/YcsF family protein	1.05	C-compound and carbohydrate metabolism	Metabolism	8.08105e-06	up
BBA_06055	Dihydroflavonal-4-reductase protein	1.05	C-compound and carbohydrate metabolism	Metabolism	8.08105e-06	down
BBA_06266	Cytochrome P450 CYP570H1	1.05	C-compound and carbohydrate metabolism	Metabolism	8.08105e-06	up
BBA_06314	Arabinofuranosidase B	1.05	C-compound and carbohydrate metabolism	Metabolism	8.08105e-06	down
BBA_06346	Oxaloacetate acetylhydrolase	1.05	C-compound and carbohydrate metabolism	Metabolism	8.08105e-06	up
BBA_06349	Zinc-binding dehydrogenase	1.05	C-compound and carbohydrate metabolism	Metabolism	8.08105e-06	up
BBA_06425	Beta-galactosidase (EC 3.2.1.23)	1.05	C-compound and carbohydrate metabolism	Metabolism	8.08105e-06	down
BBA_06533	Alcohol oxidase	1.05	C-compound and carbohydrate metabolism	Metabolism	8.08105e-06	up
BBA_06536	Carboxylic acid transport protein	1.05	C-compound and carbohydrate metabolism	Metabolism	8.08105e-06	up
BBA_06539	TfdA family Taurine catabolism dioxygenase TauD	1.05	C-compound and carbohydrate metabolism	Metabolism	8.08105e-06	up
BBA_06616	Short chain dehydrogenase	1.05	C-compound and carbohydrate metabolism	Metabolism	8.08105e-06	up
BBA_06734	D-lactate dehydrogenase	1.05	C-compound and carbohydrate metabolism	Metabolism	8.08105e-06	up
BBA_06800	Beta-galactosidase (EC 3.2.1.23)	1.05	C-compound and carbohydrate metabolism	Metabolism	8.08105e-06	down
BBA_06941	Short-chain type dehydrogenase, putative	1.05	C-compound and carbohydrate metabolism	Metabolism	8.08105e-06	up
BBA_07082	2OG-Fe(II) oxygenase superfamily protein	1.05	C-compound and carbohydrate metabolism	Metabolism	8.08105e-06	up
BBA_07337	Alcohol dehydrogenase	1.05	C-compound and carbohydrate metabolism	Metabolism	8.08105e-06	up
BBA_07371	Alcohol dehydrogenase	1.05	C-compound and carbohydrate metabolism	Metabolism	8.08105e-06	up
BBA_07612	FAD binding domain-containing protein	1.05	C-compound and carbohydrate metabolism	Metabolism	8.08105e-06	up
BBA_07632	Oxalate decarboxylase family bicupin	1.05	C-compound and carbohydrate metabolism	Metabolism	8.08105e-06	down
BBA_07651	TfdA family Taurine catabolism dioxygenase TauD	1.05	C-compound and carbohydrate metabolism	Metabolism	8.08105e-06	up
BBA_07745	Glycoside hydrolase, catalytic core	1.05	C-compound and carbohydrate metabolism	Metabolism	8.08105e-06	up
BBA_07839	Short chain dehydrogenase, putative	1.05	C-compound and carbohydrate metabolism	Metabolism	8.08105e-06	up
BBA_07918	UTP-glucose-1-phosphate uridylyltransferase	1.05	C-compound and carbohydrate metabolism	Metabolism	8.08105e-06	up
BBA_08000	Enoyl-CoA hydratase/isomerase	1.05	C-compound and carbohydrate metabolism	Metabolism	8.08105e-06	up
BBA_08178	Hydantoinase B/oxoprolinase	1.05	C-compound and carbohydrate metabolism	Metabolism	8.08105e-06	up
BBA_08221	4-coumarate-CoA ligase	1.05	C-compound and carbohydrate metabolism	Metabolism	8.08105e-06	up
BBA_08439	Zinc-binding dehydrogenase	1.05	C-compound and carbohydrate metabolism	Metabolism	8.08105e-06	up
BBA_08495	Glycosyltransferase family 20	1.05	C-compound and carbohydrate metabolism	Metabolism	8.08105e-06	up
BBA_08499	Glucan 1,3-beta-glucosidase	1.05	C-compound and carbohydrate metabolism	Metabolism	8.08105e-06	up
BBA_08535	Haloacid dehalogenase-like hydrolase	1.05	C-compound and carbohydrate metabolism	Metabolism	8.08105e-06	up
BBA_08660	FAD linked oxidase domain-containing protein	1.05	C-compound and carbohydrate metabolism	Metabolism	8.08105e-06	up
BBA_08686	UDP-glucosyltransferase	1.05	C-compound and carbohydrate metabolism	Metabolism	8.08105e-06	up
BBA_08689	Putative GMC oxidoreductase	1.05	C-compound and carbohydrate metabolism	Metabolism	8.08105e-06	up
BBA_08758	FAD dependent oxidoreductase	1.05	C-compound and carbohydrate metabolism	Metabolism	8.08105e-06	up
BBA_08790	Zinc-binding dehydrogenase	1.05	C-compound and carbohydrate metabolism	Metabolism	8.08105e-06	up
BBA_08801	Beta-1,6-glucanase	1.05	C-compound and carbohydrate metabolism	Metabolism	8.08105e-06	up
BBA_08989	Short-chain dehydrogenase	1.05	C-compound and carbohydrate metabolism	Metabolism	8.08105e-06	up
BBA_09034	FAD binding domain-containing protein	1.05	C-compound and carbohydrate metabolism	Metabolism	8.08105e-06	down
BBA_09128	Concanavalin A-like lectin/glucanase	1.05	C-compound and carbohydrate metabolism	Metabolism	8.08105e-06	up
BBA_09129	Glycoside hydrolase, family 47	1.05	C-compound and carbohydrate metabolism	Metabolism	8.08105e-06	up
BBA_09393	Sugar transport protein	1.05	C-compound and carbohydrate metabolism	Metabolism	8.08105e-06	up
BBA_09468	WSC domain-containing protein	1.05	C-compound and carbohydrate metabolism	Metabolism	8.08105e-06	up
BBA_09585	Symbiotic chitinase	1.05	C-compound and carbohydrate metabolism	Metabolism	8.08105e-06	up
BBA_09790	Flavin-containing monooxygenase (EC 1.-.-.-)	1.05	C-compound and carbohydrate metabolism	Metabolism	8.08105e-06	up
BBA_09861	Alcohol dehydrogenase	1.05	C-compound and carbohydrate metabolism	Metabolism	8.08105e-06	up
BBA_10070	Kynurenine 3-monooxygenase	1.05	C-compound and carbohydrate metabolism	Metabolism	8.08105e-06	up
BBA_10093	Endo-N-acetyl-beta-D-glucosaminidase	1.05	C-compound and carbohydrate metabolism	Metabolism	8.08105e-06	down
BBA_10303	Chitinase II	1.05	C-compound and carbohydrate metabolism	Metabolism	8.08105e-06	down
BBA_00005	ABC transporter transmembrane region	1.2	secondary metabolism	Metabolism	7.686592e-43	up
BBA_00062	Cellobiose dehydrogenase	1.2	secondary metabolism	Metabolism	7.686592e-43	up
BBA_00065	Major facilitator superfamily transporter	1.2	secondary metabolism	Metabolism	7.686592e-43	down
BBA_00193	Galactose oxidase	1.2	secondary metabolism	Metabolism	7.686592e-43	down
BBA_00318	AMP-binding enzyme, putative	1.2	secondary metabolism	Metabolism	7.686592e-43	up
BBA_00614	Fasciclin domain-containing protein	1.2	secondary metabolism	Metabolism	7.686592e-43	up
BBA_00617	Ankyrin repeat protein	1.2	secondary metabolism	Metabolism	7.686592e-43	up
BBA_00625	Alpha-galactosidase (EC 3.2.1.22) (Melibiase)	1.2	secondary metabolism	Metabolism	7.686592e-43	up
BBA_00628	Salicylate hydroxylase	1.2	secondary metabolism	Metabolism	7.686592e-43	down
BBA_00635	Secretory lipase family protein	1.2	secondary metabolism	Metabolism	7.686592e-43	up
BBA_00709	FAD binding domain-containing protein	1.2	secondary metabolism	Metabolism	7.686592e-43	up
BBA_00713	Galactose oxidase	1.2	secondary metabolism	Metabolism	7.686592e-43	down
BBA_00771	Ankyrin repeat protein	1.2	secondary metabolism	Metabolism	7.686592e-43	up
BBA_00923	Monocarboxylate transporter	1.2	secondary metabolism	Metabolism	7.686592e-43	down
BBA_00931	7 alpha-cephem-methoxylase, putative	1.2	secondary metabolism	Metabolism	7.686592e-43	up
BBA_00934	Sterigmatocystin 8-O-methyltransferase	1.2	secondary metabolism	Metabolism	7.686592e-43	up
BBA_00965	Cytochrome P450 CYP52T1	1.2	secondary metabolism	Metabolism	7.686592e-43	up
BBA_01069	Fatty-acid amide hydrolase	1.2	secondary metabolism	Metabolism	7.686592e-43	up
BBA_01115	Epoxide hydrolase 1	1.2	secondary metabolism	Metabolism	7.686592e-43	up
BBA_01184	FAD binding domain protein	1.2	secondary metabolism	Metabolism	7.686592e-43	down
BBA_01237	Cytochrome P450 CYP620C2	1.2	secondary metabolism	Metabolism	7.686592e-43	up
BBA_01298	Monocarboxylate permease-like protein	1.2	secondary metabolism	Metabolism	7.686592e-43	up
BBA_01332	Amidase family protein	1.2	secondary metabolism	Metabolism	7.686592e-43	up
BBA_01397	ABC multidrug transporter, putative	1.2	secondary metabolism	Metabolism	7.686592e-43	up
BBA_01515	Cytochrome P450 CYP548A5	1.2	secondary metabolism	Metabolism	7.686592e-43	down
BBA_01656	Amine oxidase	1.2	secondary metabolism	Metabolism	7.686592e-43	up
BBA_01738	MFS transporter	1.2	secondary metabolism	Metabolism	7.686592e-43	up
BBA_01781	ABC-2 type transporter	1.2	secondary metabolism	Metabolism	7.686592e-43	up
BBA_01782	MFS multidrug transporter	1.2	secondary metabolism	Metabolism	7.686592e-43	down
BBA_01824	Siderophore esterase IroE	1.2	secondary metabolism	Metabolism	7.686592e-43	up
BBA_01825	Siderochrome-iron transporter MirB	1.2	secondary metabolism	Metabolism	7.686592e-43	up
BBA_01995	Methyltransferase-like protein	1.2	secondary metabolism	Metabolism	7.686592e-43	up
BBA_02018	ABC transporter	1.2	secondary metabolism	Metabolism	7.686592e-43	up
BBA_02126	Fumarylacetoacetate hydrolase	1.2	secondary metabolism	Metabolism	7.686592e-43	up
BBA_02127	Pfs, NACHT and Ankyrin domain protein	1.2	secondary metabolism	Metabolism	7.686592e-43	up
BBA_02131	MFS transporter, putative	1.2	secondary metabolism	Metabolism	7.686592e-43	up
BBA_02275	Cytochrome P450 CYP5202A1	1.2	secondary metabolism	Metabolism	7.686592e-43	up
BBA_02382	Cytochrome P450 CYP52T1	1.2	secondary metabolism	Metabolism	7.686592e-43	up
BBA_02384	Cytochrome P450 CYP542B3	1.2	secondary metabolism	Metabolism	7.686592e-43	up
BBA_02398	Aromatic and neutral aliphatic amino acid permease	1.2	secondary metabolism	Metabolism	7.686592e-43	down
BBA_02408	Ankyrin repeat protein	1.2	secondary metabolism	Metabolism	7.686592e-43	up
BBA_02428	Cytochrome P450 CYP52G8	1.2	secondary metabolism	Metabolism	7.686592e-43	up
BBA_02429	Alpha glucoside transporter	1.2	secondary metabolism	Metabolism	7.686592e-43	up
BBA_02452	Ferulic acid esterase (FaeA), putative	1.2	secondary metabolism	Metabolism	7.686592e-43	up
BBA_02558	Ferulic acid esterase (FaeA)	1.2	secondary metabolism	Metabolism	7.686592e-43	up
BBA_02606	Multidrug resistance protein MDR, putative	1.2	secondary metabolism	Metabolism	7.686592e-43	up
BBA_02695	Short chain dehydrogenase	1.2	secondary metabolism	Metabolism	7.686592e-43	up
BBA_02698	Cytochrome P450 CYP5080B3	1.2	secondary metabolism	Metabolism	7.686592e-43	up
BBA_02702	Salicylate hydroxylase	1.2	secondary metabolism	Metabolism	7.686592e-43	up
BBA_02761	Major facilitator superfamily, general substrate transporter	1.2	secondary metabolism	Metabolism	7.686592e-43	down
BBA_02762	Sugar transporter	1.2	secondary metabolism	Metabolism	7.686592e-43	up
BBA_02765	DJ-1/PfpI family protein	1.2	secondary metabolism	Metabolism	7.686592e-43	up
BBA_02776	Choline transport protein	1.2	secondary metabolism	Metabolism	7.686592e-43	down
BBA_02823	Cytochrome P450 CYP504E1	1.2	secondary metabolism	Metabolism	7.686592e-43	up
BBA_02857	Phenazine biosynthesis protein phzF	1.2	secondary metabolism	Metabolism	7.686592e-43	up
BBA_03030	MFS multidrug transporter	1.2	secondary metabolism	Metabolism	7.686592e-43	up
BBA_03031	Lipase 2	1.2	secondary metabolism	Metabolism	7.686592e-43	down
BBA_03339	Glutathione S-transferase, putative	1.2	secondary metabolism	Metabolism	7.686592e-43	up
BBA_03404	MFS multidrug transporter	1.2	secondary metabolism	Metabolism	7.686592e-43	up
BBA_03405	Zn(II)2Cys6 transcription factor	1.2	secondary metabolism	Metabolism	7.686592e-43	up
BBA_03471	FAD dependent oxidoreductase domain containing protein	1.2	secondary metabolism	Metabolism	7.686592e-43	up
BBA_03543	L-amino acid oxidase LaoA	1.2	secondary metabolism	Metabolism	7.686592e-43	up
BBA_03613	MFS transporter	1.2	secondary metabolism	Metabolism	7.686592e-43	up
BBA_03662	Multidrug resistance protein MDR, putative	1.2	secondary metabolism	Metabolism	7.686592e-43	up
BBA_03664	Amine oxidase	1.2	secondary metabolism	Metabolism	7.686592e-43	up
BBA_03666	ABC bile acid transporter, putative	1.2	secondary metabolism	Metabolism	7.686592e-43	up
BBA_03683	2OG-Fe(II) oxygenase family oxidoreductase	1.2	secondary metabolism	Metabolism	7.686592e-43	up
BBA_03712	Uncharacterized protein	1.2	secondary metabolism	Metabolism	7.686592e-43	up
BBA_03791	O-methyltransferase family protein	1.2	secondary metabolism	Metabolism	7.686592e-43	up
BBA_03809	DltD domain-containing protein	1.2	secondary metabolism	Metabolism	7.686592e-43	up
BBA_03883	Phytase, putative	1.2	secondary metabolism	Metabolism	7.686592e-43	up
BBA_03901	Zinc finger protein 1	1.2	secondary metabolism	Metabolism	7.686592e-43	up
BBA_03922	Transmembrane amino acid transporter	1.2	secondary metabolism	Metabolism	7.686592e-43	down
BBA_03934	Cytochrome P450 CYP617A1	1.2	secondary metabolism	Metabolism	7.686592e-43	down
BBA_03958	NACHT domain protein	1.2	secondary metabolism	Metabolism	7.686592e-43	up
BBA_04025	Glucose oxidase	1.2	secondary metabolism	Metabolism	7.686592e-43	up
BBA_04062	FAD binding domain-containing protein	1.2	secondary metabolism	Metabolism	7.686592e-43	up
BBA_04065	Monooxygenase-like protein	1.2	secondary metabolism	Metabolism	7.686592e-43	up
BBA_04633	Oxidoreductase, short-chain dehydrogenase/reductase family	1.2	secondary metabolism	Metabolism	7.686592e-43	up
BBA_04648	Cytochrome P450 CYP5280A1P	1.2	secondary metabolism	Metabolism	7.686592e-43	up
BBA_04688	Glycosyl hydrolase family 76	1.2	secondary metabolism	Metabolism	7.686592e-43	up
BBA_04705	Cytochrome P450 CYP5293A1	1.2	secondary metabolism	Metabolism	7.686592e-43	up
BBA_04706	MFS multidrug resistance transporter	1.2	secondary metabolism	Metabolism	7.686592e-43	up
BBA_04737	Heterokaryon incompatibility protein	1.2	secondary metabolism	Metabolism	7.686592e-43	up
BBA_04759	Zinc-binding dehydrogenase	1.2	secondary metabolism	Metabolism	7.686592e-43	up
BBA_04828	Vacuolar basic amino acid transporter 1	1.2	secondary metabolism	Metabolism	7.686592e-43	down
BBA_04832	Cytochrome P450 CYP684B2	1.2	secondary metabolism	Metabolism	7.686592e-43	up
BBA_04838	1-aminocyclopropane-1-carboxylate synthase	1.2	secondary metabolism	Metabolism	7.686592e-43	up
BBA_04943	Putative carotenoid oxygenase	1.2	secondary metabolism	Metabolism	7.686592e-43	up
BBA_04944	Phytoene synthase/lycopene cyclase	1.2	secondary metabolism	Metabolism	7.686592e-43	up
BBA_04945	Phytoene dehydrogenase	1.2	secondary metabolism	Metabolism	7.686592e-43	up
BBA_04975	AMP-binding enzyme	1.2	secondary metabolism	Metabolism	7.686592e-43	down
BBA_04976	Enoyl-CoA hydratase/isomerase family protein	1.2	secondary metabolism	Metabolism	7.686592e-43	down
BBA_05043	Taurine catabolism dioxygenase TauD	1.2	secondary metabolism	Metabolism	7.686592e-43	up
BBA_05173	Cytochrome P450 CYP52G6	1.2	secondary metabolism	Metabolism	7.686592e-43	up
BBA_05177	Enoyl reductase	1.2	secondary metabolism	Metabolism	7.686592e-43	up
BBA_05545	Fungal specific transcription factor	1.2	secondary metabolism	Metabolism	7.686592e-43	up
BBA_05551	Beta-lactamase-type transpeptidase	1.2	secondary metabolism	Metabolism	7.686592e-43	up
BBA_05724	Methyltransferase domain-containing protein	1.2	secondary metabolism	Metabolism	7.686592e-43	up
BBA_05779	Short chain dehydrogenase	1.2	secondary metabolism	Metabolism	7.686592e-43	up
BBA_05822	Major facilitator superfamily transporter	1.2	secondary metabolism	Metabolism	7.686592e-43	down
BBA_05846	Fungal specific transcription factor	1.2	secondary metabolism	Metabolism	7.686592e-43	down
BBA_06033	LamB/YcsF family protein	1.2	secondary metabolism	Metabolism	7.686592e-43	up
BBA_06070	ABC multidrug transporter	1.2	secondary metabolism	Metabolism	7.686592e-43	up
BBA_06071	ATP synthase F0	1.2	secondary metabolism	Metabolism	7.686592e-43	up
BBA_06205	Ankyrin repeat protein	1.2	secondary metabolism	Metabolism	7.686592e-43	down
BBA_06213	Uncharacterized protein	1.2	secondary metabolism	Metabolism	7.686592e-43	up
BBA_06214	Cytochrome P450 CYP5293A1	1.2	secondary metabolism	Metabolism	7.686592e-43	up
BBA_06232	Amino acid permease	1.2	secondary metabolism	Metabolism	7.686592e-43	up
BBA_06267	Flavin-binding monooxygenase, putative	1.2	secondary metabolism	Metabolism	7.686592e-43	up
BBA_06290	Amidohydrolase-like protein	1.2	secondary metabolism	Metabolism	7.686592e-43	up
BBA_06346	Oxaloacetate acetylhydrolase	1.2	secondary metabolism	Metabolism	7.686592e-43	up
BBA_06357	MFS monocarboxylate transporter	1.2	secondary metabolism	Metabolism	7.686592e-43	up
BBA_06530	Aminotransferase class-V	1.2	secondary metabolism	Metabolism	7.686592e-43	up
BBA_06533	Alcohol oxidase	1.2	secondary metabolism	Metabolism	7.686592e-43	up
BBA_06558	ABC transporter, putative	1.2	secondary metabolism	Metabolism	7.686592e-43	up
BBA_06560	ABC transporter	1.2	secondary metabolism	Metabolism	7.686592e-43	up
BBA_06578	Heterokaryon incompatibility protein	1.2	secondary metabolism	Metabolism	7.686592e-43	up
BBA_06613	Polyketide synthase	1.2	secondary metabolism	Metabolism	7.686592e-43	up
BBA_06673	Flavin-binding monooxygenase, putative	1.2	secondary metabolism	Metabolism	7.686592e-43	up
BBA_06687	2OG-Fe(II) oxygenase superfamily protein	1.2	secondary metabolism	Metabolism	7.686592e-43	up
BBA_06725	ABC transporter	1.2	secondary metabolism	Metabolism	7.686592e-43	up
BBA_06726	Cytochrome P450 CYP625A1	1.2	secondary metabolism	Metabolism	7.686592e-43	up
BBA_06727	Nonribosomal peptide synthase	1.2	secondary metabolism	Metabolism	7.686592e-43	up
BBA_06751	Canalicular multispecific organic anion transporter 1	1.2	secondary metabolism	Metabolism	7.686592e-43	down
BBA_06804	MFS transporter, putative	1.2	secondary metabolism	Metabolism	7.686592e-43	up
BBA_06806	Multidrug resistance protein MDR, putative	1.2	secondary metabolism	Metabolism	7.686592e-43	up
BBA_06824	Cytochrome P450 CYP51F2	1.2	secondary metabolism	Metabolism	7.686592e-43	up
BBA_06861	Inner membrane transport protein yfaV	1.2	secondary metabolism	Metabolism	7.686592e-43	up
BBA_07031	MFS multidrug transporter	1.2	secondary metabolism	Metabolism	7.686592e-43	up
BBA_07082	2OG-Fe(II) oxygenase superfamily protein	1.2	secondary metabolism	Metabolism	7.686592e-43	up
BBA_07289	Alpha/beta hydrolase, putative	1.2	secondary metabolism	Metabolism	7.686592e-43	up
BBA_07334	C6 zinc finger domain-containing protein	1.2	secondary metabolism	Metabolism	7.686592e-43	up
BBA_07335	Cytochrome P450 CYP655C1	1.2	secondary metabolism	Metabolism	7.686592e-43	up
BBA_07336	Cytochrome P450 CYP623C1	1.2	secondary metabolism	Metabolism	7.686592e-43	up
BBA_07337	Alcohol dehydrogenase	1.2	secondary metabolism	Metabolism	7.686592e-43	up
BBA_07340	Monocarboxylate permease-like protein	1.2	secondary metabolism	Metabolism	7.686592e-43	up
BBA_07371	Alcohol dehydrogenase	1.2	secondary metabolism	Metabolism	7.686592e-43	up
BBA_07457	C6 zinc finger domain-containing protein	1.2	secondary metabolism	Metabolism	7.686592e-43	down
BBA_07548	Nonribosomal peptide synthase	1.2	secondary metabolism	Metabolism	7.686592e-43	up
BBA_07549	MFS transporter	1.2	secondary metabolism	Metabolism	7.686592e-43	up
BBA_07550	Phenylalanine ammonia-lyase (EC 4.3.1.24)	1.2	secondary metabolism	Metabolism	7.686592e-43	up
BBA_07551	ABC transporter, transmembrane domain, type 1	1.2	secondary metabolism	Metabolism	7.686592e-43	up
BBA_07577	Group II pyridoxal-5-phosphate decarboxylase	1.2	secondary metabolism	Metabolism	7.686592e-43	up
BBA_07612	FAD binding domain-containing protein	1.2	secondary metabolism	Metabolism	7.686592e-43	up
BBA_07613	Cytochrome P450 CYP684A2	1.2	secondary metabolism	Metabolism	7.686592e-43	up
BBA_07640	Tyrosinase-like protein	1.2	secondary metabolism	Metabolism	7.686592e-43	up
BBA_07659	Sulphydryl oxidase	1.2	secondary metabolism	Metabolism	7.686592e-43	up
BBA_07844	O-methyltransferase, family 3	1.2	secondary metabolism	Metabolism	7.686592e-43	up
BBA_07851	Uncharacterized protein	1.2	secondary metabolism	Metabolism	7.686592e-43	up
BBA_07938	Flavin-binding monooxygenase-like family protein	1.2	secondary metabolism	Metabolism	7.686592e-43	up
BBA_08000	Enoyl-CoA hydratase/isomerase	1.2	secondary metabolism	Metabolism	7.686592e-43	up
BBA_08060	MFS monosaccharide transporter, putative	1.2	secondary metabolism	Metabolism	7.686592e-43	up
BBA_08136	Cytochrome P450 CYP52T1	1.2	secondary metabolism	Metabolism	7.686592e-43	up
BBA_08161	NACHT and WD domain protein	1.2	secondary metabolism	Metabolism	7.686592e-43	up
BBA_08168	Amidase-like protein	1.2	secondary metabolism	Metabolism	7.686592e-43	up
BBA_08179	Polyketide synthase	1.2	secondary metabolism	Metabolism	7.686592e-43	up
BBA_08184	Glutathione-s-transferase	1.2	secondary metabolism	Metabolism	7.686592e-43	up
BBA_08221	4-coumarate-CoA ligase	1.2	secondary metabolism	Metabolism	7.686592e-43	up
BBA_08222	Nonribosomal peptide synthase, putative	1.2	secondary metabolism	Metabolism	7.686592e-43	up
BBA_08242	Glycoside hydrolase family 43 protein	1.2	secondary metabolism	Metabolism	7.686592e-43	down
BBA_08249	2OG-Fe(II) oxygenase superfamily protein	1.2	secondary metabolism	Metabolism	7.686592e-43	up
BBA_08402	Monooxygenase-like protein	1.2	secondary metabolism	Metabolism	7.686592e-43	up
BBA_08424	Nonribosomal peptide synthase, putative	1.2	secondary metabolism	Metabolism	7.686592e-43	up
BBA_08425	Cytochrome P450 CYP5262A3	1.2	secondary metabolism	Metabolism	7.686592e-43	up
BBA_08439	Zinc-binding dehydrogenase	1.2	secondary metabolism	Metabolism	7.686592e-43	up
BBA_08457	NACHT and WD40 domain protein	1.2	secondary metabolism	Metabolism	7.686592e-43	up
BBA_08482	Major facilitator superfamily transporter	1.2	secondary metabolism	Metabolism	7.686592e-43	up
BBA_08491	GEgh16 protein	1.2	secondary metabolism	Metabolism	7.686592e-43	down
BBA_08499	Glucan 1,3-beta-glucosidase	1.2	secondary metabolism	Metabolism	7.686592e-43	up
BBA_08523	Fungal specific transcription factor domain protein	1.2	secondary metabolism	Metabolism	7.686592e-43	up
BBA_08656	ABC transporter	1.2	secondary metabolism	Metabolism	7.686592e-43	up
BBA_08660	FAD linked oxidase domain-containing protein	1.2	secondary metabolism	Metabolism	7.686592e-43	up
BBA_08662	Cytochrome P450 CYP561D2P	1.2	secondary metabolism	Metabolism	7.686592e-43	up
BBA_08685	FkbM family methyltransferase	1.2	secondary metabolism	Metabolism	7.686592e-43	up
BBA_08689	Putative GMC oxidoreductase	1.2	secondary metabolism	Metabolism	7.686592e-43	up
BBA_08706	Cytochrome P450 CYP65T7	1.2	secondary metabolism	Metabolism	7.686592e-43	up
BBA_08743	Sarcosine oxidase	1.2	secondary metabolism	Metabolism	7.686592e-43	up
BBA_08758	FAD dependent oxidoreductase	1.2	secondary metabolism	Metabolism	7.686592e-43	up
BBA_08778	Sex-determining protein fem-1	1.2	secondary metabolism	Metabolism	7.686592e-43	up
BBA_08779	Multidrug resistance ABC transporter, putative	1.2	secondary metabolism	Metabolism	7.686592e-43	up
BBA_08790	Zinc-binding dehydrogenase	1.2	secondary metabolism	Metabolism	7.686592e-43	up
BBA_08818	Alkaline D-peptidase	1.2	secondary metabolism	Metabolism	7.686592e-43	up
BBA_08875	Ferric reductase like transmembrane component	1.2	secondary metabolism	Metabolism	7.686592e-43	down
BBA_09012	Cytochrome P450 CYP617A1	1.2	secondary metabolism	Metabolism	7.686592e-43	up
BBA_09109	Catalase (EC 1.11.1.6)	1.2	secondary metabolism	Metabolism	7.686592e-43	up
BBA_09123	Multidrug resistance protein MDR, putative	1.2	secondary metabolism	Metabolism	7.686592e-43	up
BBA_09127	Thioester reductase domain-containing protein	1.2	secondary metabolism	Metabolism	7.686592e-43	down
BBA_09161	NACHT and WD domain protein	1.2	secondary metabolism	Metabolism	7.686592e-43	up
BBA_09169	Hexose transport-related protein, putative	1.2	secondary metabolism	Metabolism	7.686592e-43	down
BBA_09174	Cell surface protein	1.2	secondary metabolism	Metabolism	7.686592e-43	up
BBA_09226	Siderophore iron transporter mirB	1.2	secondary metabolism	Metabolism	7.686592e-43	up
BBA_09298	Zn(II)2Cys6 transcription factor	1.2	secondary metabolism	Metabolism	7.686592e-43	up
BBA_09299	Sarcosine oxidase	1.2	secondary metabolism	Metabolism	7.686592e-43	up
BBA_09317	ABC transporter	1.2	secondary metabolism	Metabolism	7.686592e-43	up
BBA_09325	Choline transport protein	1.2	secondary metabolism	Metabolism	7.686592e-43	down
BBA_09393	Sugar transport protein	1.2	secondary metabolism	Metabolism	7.686592e-43	up
BBA_09435	C6 zinc finger domain-containing protein	1.2	secondary metabolism	Metabolism	7.686592e-43	down
BBA_09573	Cytochrome P450 CYP542B3	1.2	secondary metabolism	Metabolism	7.686592e-43	up
BBA_09590	Major facilitator superfamily transporter	1.2	secondary metabolism	Metabolism	7.686592e-43	up
BBA_09628	C6 zinc finger domain-containing protein	1.2	secondary metabolism	Metabolism	7.686592e-43	up
BBA_09726	2-dehydropantoate 2-reductase, putative	1.2	secondary metabolism	Metabolism	7.686592e-43	up
BBA_09744	O-methyltransferase-like protein	1.2	secondary metabolism	Metabolism	7.686592e-43	up
BBA_09745	Polyketide synthase	1.2	secondary metabolism	Metabolism	7.686592e-43	up
BBA_09790	Flavin-containing monooxygenase (EC 1.-.-.-)	1.2	secondary metabolism	Metabolism	7.686592e-43	up
BBA_09857	Alpha/beta hydrolase	1.2	secondary metabolism	Metabolism	7.686592e-43	up
BBA_09861	Alcohol dehydrogenase	1.2	secondary metabolism	Metabolism	7.686592e-43	up
BBA_09925	Tetratricopeptide repeat domain protein	1.2	secondary metabolism	Metabolism	7.686592e-43	up
BBA_10010	Cytochrome P450 CYP542B2	1.2	secondary metabolism	Metabolism	7.686592e-43	up
BBA_10063	Flavin containing polyamine oxidase, putative	1.2	secondary metabolism	Metabolism	7.686592e-43	down
BBA_10070	Kynurenine 3-monooxygenase	1.2	secondary metabolism	Metabolism	7.686592e-43	up
BBA_10175	Major facilitator superfamily transporter	1.2	secondary metabolism	Metabolism	7.686592e-43	down
BBA_00965	Cytochrome P450 CYP52T1	2.45	energy conversion and regeneration	Energy	0.00206066	up
BBA_01748	NADPH dehydrogenase	2.45	energy conversion and regeneration	Energy	0.00206066	up
BBA_02275	Cytochrome P450 CYP5202A1	2.45	energy conversion and regeneration	Energy	0.00206066	up
BBA_02382	Cytochrome P450 CYP52T1	2.45	energy conversion and regeneration	Energy	0.00206066	up
BBA_02428	Cytochrome P450 CYP52G8	2.45	energy conversion and regeneration	Energy	0.00206066	up
BBA_05173	Cytochrome P450 CYP52G6	2.45	energy conversion and regeneration	Energy	0.00206066	up
BBA_07335	Cytochrome P450 CYP655C1	2.45	energy conversion and regeneration	Energy	0.00206066	up
BBA_07632	Oxalate decarboxylase family bicupin	2.45	energy conversion and regeneration	Energy	0.00206066	down
BBA_08136	Cytochrome P450 CYP52T1	2.45	energy conversion and regeneration	Energy	0.00206066	up
BBA_09104	Quercetin 2,3-dioxygenase	2.45	energy conversion and regeneration	Energy	0.00206066	up
BBA_00319	Peptidase S8	14.13	protein/peptide degradation	Protein fate (folding, modification, destination)	0.0338811	up
BBA_00443	Cuticle-degrading protease bassiasin I	14.13	protein/peptide degradation	Protein fate (folding, modification, destination)	0.0338811	down
BBA_01003	Subtilase-like protein	14.13	protein/peptide degradation	Protein fate (folding, modification, destination)	0.0338811	down
BBA_02014	Serine carboxypeptidase	14.13	protein/peptide degradation	Protein fate (folding, modification, destination)	0.0338811	down
BBA_02482	Carboxypeptidase Y	14.13	protein/peptide degradation	Protein fate (folding, modification, destination)	0.0338811	down
BBA_02592	Eukaryotic aspartyl protease	14.13	protein/peptide degradation	Protein fate (folding, modification, destination)	0.0338811	down
BBA_02900	Chymotrypsin-like proteinase 5A	14.13	protein/peptide degradation	Protein fate (folding, modification, destination)	0.0338811	up
BBA_02910	Methionine aminopeptidase (EC 3.4.11.18)	14.13	protein/peptide degradation	Protein fate (folding, modification, destination)	0.0338811	up
BBA_03137	Putative metacaspase	14.13	protein/peptide degradation	Protein fate (folding, modification, destination)	0.0338811	up
BBA_03211	Serine peptidase, putative	14.13	protein/peptide degradation	Protein fate (folding, modification, destination)	0.0338811	up
BBA_03213	Putative aspartic protease	14.13	protein/peptide degradation	Protein fate (folding, modification, destination)	0.0338811	up
BBA_03953	Eukaryotic aspartyl protease	14.13	protein/peptide degradation	Protein fate (folding, modification, destination)	0.0338811	up
BBA_03965	Aorsin-like protein	14.13	protein/peptide degradation	Protein fate (folding, modification, destination)	0.0338811	up
BBA_04063	Aspartic proteinase	14.13	protein/peptide degradation	Protein fate (folding, modification, destination)	0.0338811	down
BBA_04187	Peptidase S8/S53, subtilisin/kexin/sedolisin	14.13	protein/peptide degradation	Protein fate (folding, modification, destination)	0.0338811	up
BBA_04516	Amidohydrolase-like protein	14.13	protein/peptide degradation	Protein fate (folding, modification, destination)	0.0338811	up
BBA_04617	Subtilisin-like protease Pr1A	14.13	protein/peptide degradation	Protein fate (folding, modification, destination)	0.0338811	up
BBA_04781	Putative aspartic protease	14.13	protein/peptide degradation	Protein fate (folding, modification, destination)	0.0338811	up
BBA_04972	Eukaryotic aspartyl protease	14.13	protein/peptide degradation	Protein fate (folding, modification, destination)	0.0338811	up
BBA_05046	Serine carboxypeptidase S28	14.13	protein/peptide degradation	Protein fate (folding, modification, destination)	0.0338811	up
BBA_05167	Peptidase family M48	14.13	protein/peptide degradation	Protein fate (folding, modification, destination)	0.0338811	up
BBA_05612	Beta-mannosidase A	14.13	protein/peptide degradation	Protein fate (folding, modification, destination)	0.0338811	down
BBA_05715	Arginyl-tRNA--protein transferase 1 (Arginyltransferase 1) (R-transferase 1) (EC 2.3.2.8) (Arginine-tRNA--protein transferase 1)	14.13	protein/peptide degradation	Protein fate (folding, modification, destination)	0.0338811	up
BBA_06292	Subtilase-like protein	14.13	protein/peptide degradation	Protein fate (folding, modification, destination)	0.0338811	up
BBA_06421	Carboxypeptidase S1	14.13	protein/peptide degradation	Protein fate (folding, modification, destination)	0.0338811	down
BBA_06700	Alkaline serine protease AorO	14.13	protein/peptide degradation	Protein fate (folding, modification, destination)	0.0338811	up
BBA_07294	Protease S8 tripeptidyl peptidase I (Cln2)	14.13	protein/peptide degradation	Protein fate (folding, modification, destination)	0.0338811	up
BBA_07505	Peptidase A4 family protein	14.13	protein/peptide degradation	Protein fate (folding, modification, destination)	0.0338811	up
BBA_07559	Putative aspartate protease	14.13	protein/peptide degradation	Protein fate (folding, modification, destination)	0.0338811	up
BBA_07631	Family S53 protease	14.13	protein/peptide degradation	Protein fate (folding, modification, destination)	0.0338811	up
BBA_07766	Endothiapepsin-like protein	14.13	protein/peptide degradation	Protein fate (folding, modification, destination)	0.0338811	down
BBA_07809	Protease S8 tripeptidyl peptidase I (Cln2)	14.13	protein/peptide degradation	Protein fate (folding, modification, destination)	0.0338811	up
BBA_08247	Carboxypeptidase-like protein	14.13	protein/peptide degradation	Protein fate (folding, modification, destination)	0.0338811	down
BBA_08457	NACHT and WD40 domain protein	14.13	protein/peptide degradation	Protein fate (folding, modification, destination)	0.0338811	up
BBA_08695	Serin endopeptidase	14.13	protein/peptide degradation	Protein fate (folding, modification, destination)	0.0338811	up
BBA_08791	Alkaline serine protease AorO	14.13	protein/peptide degradation	Protein fate (folding, modification, destination)	0.0338811	up
BBA_08901	Peptidase S8/S53, subtilisin/kexin/sedolisin	14.13	protein/peptide degradation	Protein fate (folding, modification, destination)	0.0338811	up
BBA_09153	Subtilisin-like serine protease PR1C	14.13	protein/peptide degradation	Protein fate (folding, modification, destination)	0.0338811	up
BBA_09176	Alkaline serine protease AorO	14.13	protein/peptide degradation	Protein fate (folding, modification, destination)	0.0338811	up
BBA_09270	Subtilisin-like protease PR1G	14.13	protein/peptide degradation	Protein fate (folding, modification, destination)	0.0338811	down
BBA_09293	Subtilase-like protein	14.13	protein/peptide degradation	Protein fate (folding, modification, destination)	0.0338811	up
BBA_09428	Peptidase family M3	14.13	protein/peptide degradation	Protein fate (folding, modification, destination)	0.0338811	up
BBA_10036	26S proteasome regulatory subunit-like protein	14.13	protein/peptide degradation	Protein fate (folding, modification, destination)	0.0338811	down
BBA_10366	PDZ domain-containing protein	14.13	protein/peptide degradation	Protein fate (folding, modification, destination)	0.0338811	up
BBA_00065	Major facilitator superfamily transporter	20.03	transport facilities	Cellular transport, transport facilitation and transport routes	0.0362969	down
BBA_00183	Major facilitator superfamily transporter	20.03	transport facilities	Cellular transport, transport facilitation and transport routes	0.0362969	up
BBA_00761	Major facilitator superfamily transporter	20.03	transport facilities	Cellular transport, transport facilitation and transport routes	0.0362969	up
BBA_00870	Permease-like protein	20.03	transport facilities	Cellular transport, transport facilitation and transport routes	0.0362969	up
BBA_00923	Monocarboxylate transporter	20.03	transport facilities	Cellular transport, transport facilitation and transport routes	0.0362969	down
BBA_01298	Monocarboxylate permease-like protein	20.03	transport facilities	Cellular transport, transport facilitation and transport routes	0.0362969	up
BBA_01314	Peptide transporter MTD1	20.03	transport facilities	Cellular transport, transport facilitation and transport routes	0.0362969	up
BBA_01322	Carrier protein YMC1, mitochondrial	20.03	transport facilities	Cellular transport, transport facilitation and transport routes	0.0362969	up
BBA_01397	ABC multidrug transporter, putative	20.03	transport facilities	Cellular transport, transport facilitation and transport routes	0.0362969	up
BBA_01615	Aquaporin-2	20.03	transport facilities	Cellular transport, transport facilitation and transport routes	0.0362969	down
BBA_02036	Iron permease FTR1 family protein	20.03	transport facilities	Cellular transport, transport facilitation and transport routes	0.0362969	up
BBA_02037	Multicopper oxidase	20.03	transport facilities	Cellular transport, transport facilitation and transport routes	0.0362969	up
BBA_02093	Major facilitator superfamily transporter	20.03	transport facilities	Cellular transport, transport facilitation and transport routes	0.0362969	up
BBA_02114	Mitochondrial phosphate carrier protein	20.03	transport facilities	Cellular transport, transport facilitation and transport routes	0.0362969	up
BBA_02131	MFS transporter, putative	20.03	transport facilities	Cellular transport, transport facilitation and transport routes	0.0362969	up
BBA_02429	Alpha glucoside transporter	20.03	transport facilities	Cellular transport, transport facilitation and transport routes	0.0362969	up
BBA_02762	Sugar transporter	20.03	transport facilities	Cellular transport, transport facilitation and transport routes	0.0362969	up
BBA_02776	Choline transport protein	20.03	transport facilities	Cellular transport, transport facilitation and transport routes	0.0362969	down
BBA_02916	MFS transporter, putative	20.03	transport facilities	Cellular transport, transport facilitation and transport routes	0.0362969	down
BBA_02918	Major facilitator superfamily transporter	20.03	transport facilities	Cellular transport, transport facilitation and transport routes	0.0362969	down
BBA_02932	General substrate transporter	20.03	transport facilities	Cellular transport, transport facilitation and transport routes	0.0362969	up
BBA_03232	OPT oligopeptide transporter	20.03	transport facilities	Cellular transport, transport facilitation and transport routes	0.0362969	up
BBA_03404	MFS multidrug transporter	20.03	transport facilities	Cellular transport, transport facilitation and transport routes	0.0362969	up
BBA_03457	Phthalate transporter	20.03	transport facilities	Cellular transport, transport facilitation and transport routes	0.0362969	up
BBA_03815	Formate/nitrate family transporter	20.03	transport facilities	Cellular transport, transport facilitation and transport routes	0.0362969	up
BBA_04064	Allantoate permease	20.03	transport facilities	Cellular transport, transport facilitation and transport routes	0.0362969	up
BBA_04205	Major facilitator superfamily transporter	20.03	transport facilities	Cellular transport, transport facilitation and transport routes	0.0362969	up
BBA_04408	OPT oligopeptide transporter	20.03	transport facilities	Cellular transport, transport facilitation and transport routes	0.0362969	up
BBA_04480	Oligopeptide transporter	20.03	transport facilities	Cellular transport, transport facilitation and transport routes	0.0362969	up
BBA_04647	H(+)-myo-inositol cotransporter	20.03	transport facilities	Cellular transport, transport facilitation and transport routes	0.0362969	up
BBA_04706	MFS multidrug resistance transporter	20.03	transport facilities	Cellular transport, transport facilitation and transport routes	0.0362969	up
BBA_04941	RadH flavin-dependent halogenase	20.03	transport facilities	Cellular transport, transport facilitation and transport routes	0.0362969	up
BBA_04973	MFS transporter	20.03	transport facilities	Cellular transport, transport facilitation and transport routes	0.0362969	up
BBA_05326	Solute carrier family 25 member 39	20.03	transport facilities	Cellular transport, transport facilitation and transport routes	0.0362969	down
BBA_05846	Fungal specific transcription factor	20.03	transport facilities	Cellular transport, transport facilitation and transport routes	0.0362969	down
BBA_06081	Allantoate permease	20.03	transport facilities	Cellular transport, transport facilitation and transport routes	0.0362969	up
BBA_06151	Ferric reductase like transmembrane component	20.03	transport facilities	Cellular transport, transport facilitation and transport routes	0.0362969	down
BBA_06232	Amino acid permease	20.03	transport facilities	Cellular transport, transport facilitation and transport routes	0.0362969	up
BBA_06357	MFS monocarboxylate transporter	20.03	transport facilities	Cellular transport, transport facilitation and transport routes	0.0362969	up
BBA_06420	Oligopeptide transporter	20.03	transport facilities	Cellular transport, transport facilitation and transport routes	0.0362969	up
BBA_06423	Cation transport ATPase	20.03	transport facilities	Cellular transport, transport facilitation and transport routes	0.0362969	down
BBA_06458	POT family protein	20.03	transport facilities	Cellular transport, transport facilitation and transport routes	0.0362969	up
BBA_06536	Carboxylic acid transport protein	20.03	transport facilities	Cellular transport, transport facilitation and transport routes	0.0362969	up
BBA_06861	Inner membrane transport protein yfaV	20.03	transport facilities	Cellular transport, transport facilitation and transport routes	0.0362969	up
BBA_07031	MFS multidrug transporter	20.03	transport facilities	Cellular transport, transport facilitation and transport routes	0.0362969	up
BBA_07311	Ferro-O2-oxidoreductase	20.03	transport facilities	Cellular transport, transport facilitation and transport routes	0.0362969	up
BBA_07340	Monocarboxylate permease-like protein	20.03	transport facilities	Cellular transport, transport facilitation and transport routes	0.0362969	up
BBA_08060	MFS monosaccharide transporter, putative	20.03	transport facilities	Cellular transport, transport facilitation and transport routes	0.0362969	up
BBA_08308	OPT oligopeptide transporter	20.03	transport facilities	Cellular transport, transport facilitation and transport routes	0.0362969	up
BBA_08482	Major facilitator superfamily transporter	20.03	transport facilities	Cellular transport, transport facilitation and transport routes	0.0362969	up
BBA_09169	Hexose transport-related protein, putative	20.03	transport facilities	Cellular transport, transport facilitation and transport routes	0.0362969	down
BBA_09325	Choline transport protein	20.03	transport facilities	Cellular transport, transport facilitation and transport routes	0.0362969	down
BBA_09374	Phosphate-repressible phosphate permease	20.03	transport facilities	Cellular transport, transport facilitation and transport routes	0.0362969	up
BBA_09393	Sugar transport protein	20.03	transport facilities	Cellular transport, transport facilitation and transport routes	0.0362969	up
BBA_09590	Major facilitator superfamily transporter	20.03	transport facilities	Cellular transport, transport facilitation and transport routes	0.0362969	up
BBA_10175	Major facilitator superfamily transporter	20.03	transport facilities	Cellular transport, transport facilitation and transport routes	0.0362969	down
BBA_02044	Integral membrane protein, putative	32.05	disease, virulence and defense	Cell rescue, defense and virulence	0.047589	down
BBA_02630	Bassianolide nonribosomal peptide synthetase	32.05	disease, virulence and defense	Cell rescue, defense and virulence	0.047589	up
BBA_04975	AMP-binding enzyme	32.05	disease, virulence and defense	Cell rescue, defense and virulence	0.047589	down
BBA_05308	Acyltransferase-like protein	32.05	disease, virulence and defense	Cell rescue, defense and virulence	0.047589	up
BBA_05711	CFEM domain-containing protein	32.05	disease, virulence and defense	Cell rescue, defense and virulence	0.047589	up
BBA_05887	Gamma-glutamyltranspeptidase	32.05	disease, virulence and defense	Cell rescue, defense and virulence	0.047589	up
BBA_07611	Non-ribosomal peptide synthetase	32.05	disease, virulence and defense	Cell rescue, defense and virulence	0.047589	up
BBA_07632	Oxalate decarboxylase family bicupin	32.05	disease, virulence and defense	Cell rescue, defense and virulence	0.047589	down
BBA_08457	NACHT and WD40 domain protein	32.05	disease, virulence and defense	Cell rescue, defense and virulence	0.047589	up
BBA_09225	Indoleamine 2,3-dioxygenase family protein	32.05	disease, virulence and defense	Cell rescue, defense and virulence	0.047589	up
BBA_09265	Integral membrane protein PTH11-like protein	32.05	disease, virulence and defense	Cell rescue, defense and virulence	0.047589	down
BBA_00002	ABC transporter	32.07	detoxification	Cell rescue, defense and virulence	4.20919e-05	up
BBA_00183	Major facilitator superfamily transporter	32.07	detoxification	Cell rescue, defense and virulence	4.20919e-05	up
BBA_00728	Zinc-binding dehydrogenase	32.07	detoxification	Cell rescue, defense and virulence	4.20919e-05	up
BBA_00792	Beta-1, 3 exoglucanase	32.07	detoxification	Cell rescue, defense and virulence	4.20919e-05	up
BBA_00908	RTA1 like protein	32.07	detoxification	Cell rescue, defense and virulence	4.20919e-05	up
BBA_01237	Cytochrome P450 CYP620C2	32.07	detoxification	Cell rescue, defense and virulence	4.20919e-05	up
BBA_01781	ABC-2 type transporter	32.07	detoxification	Cell rescue, defense and virulence	4.20919e-05	up
BBA_01782	MFS multidrug transporter	32.07	detoxification	Cell rescue, defense and virulence	4.20919e-05	down
BBA_01825	Siderochrome-iron transporter MirB	32.07	detoxification	Cell rescue, defense and virulence	4.20919e-05	up
BBA_02291	V-type ATPase	32.07	detoxification	Cell rescue, defense and virulence	4.20919e-05	up
BBA_02556	ABC transporter, putative	32.07	detoxification	Cell rescue, defense and virulence	4.20919e-05	up
BBA_02702	Salicylate hydroxylase	32.07	detoxification	Cell rescue, defense and virulence	4.20919e-05	up
BBA_02918	Major facilitator superfamily transporter	32.07	detoxification	Cell rescue, defense and virulence	4.20919e-05	down
BBA_03404	MFS multidrug transporter	32.07	detoxification	Cell rescue, defense and virulence	4.20919e-05	up
BBA_03471	FAD dependent oxidoreductase domain containing protein	32.07	detoxification	Cell rescue, defense and virulence	4.20919e-05	up
BBA_03613	MFS transporter	32.07	detoxification	Cell rescue, defense and virulence	4.20919e-05	up
BBA_04065	Monooxygenase-like protein	32.07	detoxification	Cell rescue, defense and virulence	4.20919e-05	up
BBA_04556	RTA1 like protein	32.07	detoxification	Cell rescue, defense and virulence	4.20919e-05	up
BBA_04706	MFS multidrug resistance transporter	32.07	detoxification	Cell rescue, defense and virulence	4.20919e-05	up
BBA_05635	Nitrite reductase	32.07	detoxification	Cell rescue, defense and virulence	4.20919e-05	up
BBA_05833	Major facilitator superfamily transporter	32.07	detoxification	Cell rescue, defense and virulence	4.20919e-05	up
BBA_06070	ABC multidrug transporter	32.07	detoxification	Cell rescue, defense and virulence	4.20919e-05	up
BBA_06266	Cytochrome P450 CYP570H1	32.07	detoxification	Cell rescue, defense and virulence	4.20919e-05	up
BBA_06344	Drug resistance protein	32.07	detoxification	Cell rescue, defense and virulence	4.20919e-05	down
BBA_06548	Transient receptor potential (TRP) ion channel	32.07	detoxification	Cell rescue, defense and virulence	4.20919e-05	up
BBA_06942	MFS multidrug transporter, putative	32.07	detoxification	Cell rescue, defense and virulence	4.20919e-05	down
BBA_07120	Major facilitator superfamily transporter	32.07	detoxification	Cell rescue, defense and virulence	4.20919e-05	down
BBA_07140	Major facilitator superfamily transporter	32.07	detoxification	Cell rescue, defense and virulence	4.20919e-05	up
BBA_07311	Ferro-O2-oxidoreductase	32.07	detoxification	Cell rescue, defense and virulence	4.20919e-05	up
BBA_07421	Flavin-binding monooxygenase-like family protein	32.07	detoxification	Cell rescue, defense and virulence	4.20919e-05	up
BBA_07938	Flavin-binding monooxygenase-like family protein	32.07	detoxification	Cell rescue, defense and virulence	4.20919e-05	up
BBA_08291	RTA1 domain protein, putative	32.07	detoxification	Cell rescue, defense and virulence	4.20919e-05	up
BBA_08779	Multidrug resistance ABC transporter, putative	32.07	detoxification	Cell rescue, defense and virulence	4.20919e-05	up
BBA_09317	ABC transporter	32.07	detoxification	Cell rescue, defense and virulence	4.20919e-05	up
BBA_09362	RTA-like protein	32.07	detoxification	Cell rescue, defense and virulence	4.20919e-05	up
BBA_09590	Major facilitator superfamily transporter	32.07	detoxification	Cell rescue, defense and virulence	4.20919e-05	up
BBA_09760	Catalase-peroxidase (CP) (EC 1.11.1.21) (Peroxidase/catalase)	32.07	detoxification	Cell rescue, defense and virulence	4.20919e-05	up
BBA_10175	Major facilitator superfamily transporter	32.07	detoxification	Cell rescue, defense and virulence	4.20919e-05	down
BBA_01115	Epoxide hydrolase 1	32.1	degradation / modification of foreign (exogenous) compounds	Cell rescue, defense and virulence	0.00638246	up
BBA_03934	Cytochrome P450 CYP617A1	32.1	degradation / modification of foreign (exogenous) compounds	Cell rescue, defense and virulence	0.00638246	down
BBA_04705	Cytochrome P450 CYP5293A1	32.1	degradation / modification of foreign (exogenous) compounds	Cell rescue, defense and virulence	0.00638246	up
BBA_07335	Cytochrome P450 CYP655C1	32.1	degradation / modification of foreign (exogenous) compounds	Cell rescue, defense and virulence	0.00638246	up
BBA_09790	Flavin-containing monooxygenase (EC 1.-.-.-)	32.1	degradation / modification of foreign (exogenous) compounds	Cell rescue, defense and virulence	0.00638246	up
BBA_03213	Putative aspartic protease	38.05	viral proteins	Transposable elements, viral and plasmid routes	0.0203199	up
BBA_03953	Eukaryotic aspartyl protease	38.05	viral proteins	Transposable elements, viral and plasmid routes	0.0203199	up
BBA_04781	Putative aspartic protease	38.05	viral proteins	Transposable elements, viral and plasmid routes	0.0203199	up
BBA_02754	LysM domain-containing protein	42.27	extracellular / secretion proteins	Biogenesis of cellular components	0.00120426	up
BBA_04063	Aspartic proteinase	42.27	extracellular / secretion proteins	Biogenesis of cellular components	0.00120426	down
BBA_04972	Eukaryotic aspartyl protease	42.27	extracellular / secretion proteins	Biogenesis of cellular components	0.00120426	up
BBA_07146	LysM domain-containing protein	42.27	extracellular / secretion proteins	Biogenesis of cellular components	0.00120426	up
BBA_07331	N,O-diacetyl muramidase, putative	42.27	extracellular / secretion proteins	Biogenesis of cellular components	0.00120426	up
BBA_07534	Uncharacterized protein	42.27	extracellular / secretion proteins	Biogenesis of cellular components	0.00120426	up
BBA_07559	Putative aspartate protease	42.27	extracellular / secretion proteins	Biogenesis of cellular components	0.00120426	up
BBA_07766	Endothiapepsin-like protein	42.27	extracellular / secretion proteins	Biogenesis of cellular components	0.00120426	down
BBA_09289	Pectin lyase fold/virulence factor	42.27	extracellular / secretion proteins	Biogenesis of cellular components	0.00120426	up
BBA_00212	Proline dehydrogenase	01.01.03	assimilation of ammonia, metabolism of the glutamate group	Metabolism	0.0130347	down
BBA_00878	Proline dehydrogenase	01.01.03	assimilation of ammonia, metabolism of the glutamate group	Metabolism	0.0130347	down
BBA_03376	Glutaminase GtaA	01.01.03	assimilation of ammonia, metabolism of the glutamate group	Metabolism	0.0130347	down
BBA_04942	FluG protein	01.01.03	assimilation of ammonia, metabolism of the glutamate group	Metabolism	0.0130347	up
BBA_06844	Nitrate reductase	01.01.03	assimilation of ammonia, metabolism of the glutamate group	Metabolism	0.0130347	up
BBA_06862	Flavin-containing monooxygenase (EC 1.-.-.-)	01.01.03	assimilation of ammonia, metabolism of the glutamate group	Metabolism	0.0130347	up
BBA_07234	Flavin-containing monooxygenase (EC 1.-.-.-)	01.01.03	assimilation of ammonia, metabolism of the glutamate group	Metabolism	0.0130347	up
BBA_08178	Hydantoinase B/oxoprolinase	01.01.03	assimilation of ammonia, metabolism of the glutamate group	Metabolism	0.0130347	up
BBA_07938	Flavin-binding monooxygenase-like family protein	01.01.05.01	metabolism of polyamines	Metabolism	0.048142	up
BBA_09790	Flavin-containing monooxygenase (EC 1.-.-.-)	01.01.05.01	metabolism of polyamines	Metabolism	0.048142	up
BBA_10063	Flavin containing polyamine oxidase, putative	01.01.05.01	metabolism of polyamines	Metabolism	0.048142	down
BBA_00062	Cellobiose dehydrogenase	01.01.09.01.01	biosynthesis of glycine	Metabolism	0.00842306	up
BBA_03615	Class II aminotransferase/8-amino-7-oxononanoate synthase	01.01.09.01.01	biosynthesis of glycine	Metabolism	0.00842306	up
BBA_04025	Glucose oxidase	01.01.09.01.01	biosynthesis of glycine	Metabolism	0.00842306	up
BBA_05572	Glycine dehydrogenase	01.01.09.01.01	biosynthesis of glycine	Metabolism	0.00842306	down
BBA_06533	Alcohol oxidase	01.01.09.01.01	biosynthesis of glycine	Metabolism	0.00842306	up
BBA_08551	4-hydroxyphenylpyruvate dioxygenase	01.01.09.01.01	biosynthesis of glycine	Metabolism	0.00842306	down
BBA_08689	Putative GMC oxidoreductase	01.01.09.01.01	biosynthesis of glycine	Metabolism	0.00842306	up
BBA_08743	Sarcosine oxidase	01.01.09.01.01	biosynthesis of glycine	Metabolism	0.00842306	up
BBA_00790	L-serine dehydratase	01.01.09.02.02	degradation of serine	Metabolism	0.0114635	down
BBA_03821	N,N-dimethylglycine oxidase	01.01.09.02.02	degradation of serine	Metabolism	0.0114635	down
BBA_05572	Glycine dehydrogenase	01.01.09.02.02	degradation of serine	Metabolism	0.0114635	down
BBA_06844	Nitrate reductase	01.01.09.02.02	degradation of serine	Metabolism	0.0114635	up
BBA_00318	AMP-binding enzyme, putative	01.01.09.04.01	biosynthesis of phenylalanine	Metabolism	0.000485116	up
BBA_00533	4-coumarate:coenzyme A ligase	01.01.09.04.01	biosynthesis of phenylalanine	Metabolism	0.000485116	up
BBA_02698	Cytochrome P450 CYP5080B3	01.01.09.04.01	biosynthesis of phenylalanine	Metabolism	0.000485116	up
BBA_04648	Cytochrome P450 CYP5280A1P	01.01.09.04.01	biosynthesis of phenylalanine	Metabolism	0.000485116	up
BBA_04832	Cytochrome P450 CYP684B2	01.01.09.04.01	biosynthesis of phenylalanine	Metabolism	0.000485116	up
BBA_07613	Cytochrome P450 CYP684A2	01.01.09.04.01	biosynthesis of phenylalanine	Metabolism	0.000485116	up
BBA_08221	4-coumarate-CoA ligase	01.01.09.04.01	biosynthesis of phenylalanine	Metabolism	0.000485116	up
BBA_08425	Cytochrome P450 CYP5262A3	01.01.09.04.01	biosynthesis of phenylalanine	Metabolism	0.000485116	up
BBA_08426	Aspartate aminotransferase, putative	01.01.09.04.01	biosynthesis of phenylalanine	Metabolism	0.000485116	up
BBA_08551	4-hydroxyphenylpyruvate dioxygenase	01.01.09.04.01	biosynthesis of phenylalanine	Metabolism	0.000485116	down
BBA_00318	AMP-binding enzyme, putative	01.01.09.04.02	degradation of phenylalanine	Metabolism	0.00013598	up
BBA_00533	4-coumarate:coenzyme A ligase	01.01.09.04.02	degradation of phenylalanine	Metabolism	0.00013598	up
BBA_02126	Fumarylacetoacetate hydrolase	01.01.09.04.02	degradation of phenylalanine	Metabolism	0.00013598	up
BBA_02698	Cytochrome P450 CYP5080B3	01.01.09.04.02	degradation of phenylalanine	Metabolism	0.00013598	up
BBA_04648	Cytochrome P450 CYP5280A1P	01.01.09.04.02	degradation of phenylalanine	Metabolism	0.00013598	up
BBA_04832	Cytochrome P450 CYP684B2	01.01.09.04.02	degradation of phenylalanine	Metabolism	0.00013598	up
BBA_07613	Cytochrome P450 CYP684A2	01.01.09.04.02	degradation of phenylalanine	Metabolism	0.00013598	up
BBA_08221	4-coumarate-CoA ligase	01.01.09.04.02	degradation of phenylalanine	Metabolism	0.00013598	up
BBA_08298	Maleylacetoacetate isomerase	01.01.09.04.02	degradation of phenylalanine	Metabolism	0.00013598	down
BBA_08425	Cytochrome P450 CYP5262A3	01.01.09.04.02	degradation of phenylalanine	Metabolism	0.00013598	up
BBA_08551	4-hydroxyphenylpyruvate dioxygenase	01.01.09.04.02	degradation of phenylalanine	Metabolism	0.00013598	down
BBA_02126	Fumarylacetoacetate hydrolase	01.01.09.05.02	degradation of tyrosine	Metabolism	0.0396968	up
BBA_04061	Tyrosinase 2	01.01.09.05.02	degradation of tyrosine	Metabolism	0.0396968	up
BBA_07640	Tyrosinase-like protein	01.01.09.05.02	degradation of tyrosine	Metabolism	0.0396968	up
BBA_08298	Maleylacetoacetate isomerase	01.01.09.05.02	degradation of tyrosine	Metabolism	0.0396968	down
BBA_08551	4-hydroxyphenylpyruvate dioxygenase	01.01.09.05.02	degradation of tyrosine	Metabolism	0.0396968	down
BBA_00046	Glucan endo-1,3-beta-glucosidase A1-like protein	01.05.03	polysaccharide metabolism	Metabolism	4.50344e-05	up
BBA_00062	Cellobiose dehydrogenase	01.05.03	polysaccharide metabolism	Metabolism	4.50344e-05	up
BBA_00625	Alpha-galactosidase (EC 3.2.1.22) (Melibiase)	01.05.03	polysaccharide metabolism	Metabolism	4.50344e-05	up
BBA_00728	Zinc-binding dehydrogenase	01.05.03	polysaccharide metabolism	Metabolism	4.50344e-05	up
BBA_00792	Beta-1, 3 exoglucanase	01.05.03	polysaccharide metabolism	Metabolism	4.50344e-05	up
BBA_01392	Glycosyltransferase family 2	01.05.03	polysaccharide metabolism	Metabolism	4.50344e-05	up
BBA_01877	Alpha-glucosidase b	01.05.03	polysaccharide metabolism	Metabolism	4.50344e-05	up
BBA_02128	Glycoside hydrolase, family 31	01.05.03	polysaccharide metabolism	Metabolism	4.50344e-05	up
BBA_02153	Putative endochitinase CHI3	01.05.03	polysaccharide metabolism	Metabolism	4.50344e-05	up
BBA_02230	Chitinase-like protein	01.05.03	polysaccharide metabolism	Metabolism	4.50344e-05	up
BBA_02381	Putative endochitinase CHI2	01.05.03	polysaccharide metabolism	Metabolism	4.50344e-05	down
BBA_02754	LysM domain-containing protein	01.05.03	polysaccharide metabolism	Metabolism	4.50344e-05	up
BBA_02941	Chitinase A1	01.05.03	polysaccharide metabolism	Metabolism	4.50344e-05	up
BBA_03971	Glycoside hydrolase, family 31	01.05.03	polysaccharide metabolism	Metabolism	4.50344e-05	up
BBA_05183	Cel3e-like protein	01.05.03	polysaccharide metabolism	Metabolism	4.50344e-05	up
BBA_05312	Pleiotropic regulatory protein DegT/DnrJ/EryC1/StrS	01.05.03	polysaccharide metabolism	Metabolism	4.50344e-05	up
BBA_05376	Alpha-amylase (EC 3.2.1.1)	01.05.03	polysaccharide metabolism	Metabolism	4.50344e-05	up
BBA_05437	Glycoside hydrolase family 2	01.05.03	polysaccharide metabolism	Metabolism	4.50344e-05	up
BBA_05612	Beta-mannosidase A	01.05.03	polysaccharide metabolism	Metabolism	4.50344e-05	down
BBA_05858	Glycosyl hydrolase family 47 protein	01.05.03	polysaccharide metabolism	Metabolism	4.50344e-05	up
BBA_05929	WSC domain-containing protein	01.05.03	polysaccharide metabolism	Metabolism	4.50344e-05	up
BBA_06506	Carbohydrate esterase family 3	01.05.03	polysaccharide metabolism	Metabolism	4.50344e-05	down
BBA_06671	Glycoside hydrolase family 16	01.05.03	polysaccharide metabolism	Metabolism	4.50344e-05	up
BBA_06917	Glycosyl hydrolase	01.05.03	polysaccharide metabolism	Metabolism	4.50344e-05	down
BBA_07146	LysM domain-containing protein	01.05.03	polysaccharide metabolism	Metabolism	4.50344e-05	up
BBA_07534	Uncharacterized protein	01.05.03	polysaccharide metabolism	Metabolism	4.50344e-05	up
BBA_07745	Glycoside hydrolase, catalytic core	01.05.03	polysaccharide metabolism	Metabolism	4.50344e-05	up
BBA_08495	Glycosyltransferase family 20	01.05.03	polysaccharide metabolism	Metabolism	4.50344e-05	up
BBA_08499	Glucan 1,3-beta-glucosidase	01.05.03	polysaccharide metabolism	Metabolism	4.50344e-05	up
BBA_08801	Beta-1,6-glucanase	01.05.03	polysaccharide metabolism	Metabolism	4.50344e-05	up
BBA_09129	Glycoside hydrolase, family 47	01.05.03	polysaccharide metabolism	Metabolism	4.50344e-05	up
BBA_09289	Pectin lyase fold/virulence factor	01.05.03	polysaccharide metabolism	Metabolism	4.50344e-05	up
BBA_09392	Alkaline phosphatase-like protein	01.05.03	polysaccharide metabolism	Metabolism	4.50344e-05	up
BBA_09468	WSC domain-containing protein	01.05.03	polysaccharide metabolism	Metabolism	4.50344e-05	up
BBA_09585	Symbiotic chitinase	01.05.03	polysaccharide metabolism	Metabolism	4.50344e-05	up
BBA_10093	Endo-N-acetyl-beta-D-glucosaminidase	01.05.03	polysaccharide metabolism	Metabolism	4.50344e-05	down
BBA_10303	Chitinase II	01.05.03	polysaccharide metabolism	Metabolism	4.50344e-05	down
BBA_02037	Multicopper oxidase	01.05.11.07.01	aerobic aromate catabolism	Metabolism	0.030405	up
BBA_02126	Fumarylacetoacetate hydrolase	01.05.11.07.01	aerobic aromate catabolism	Metabolism	0.030405	up
BBA_02613	Multicopper oxidase	01.05.11.07.01	aerobic aromate catabolism	Metabolism	0.030405	up
BBA_06267	Flavin-binding monooxygenase, putative	01.05.11.07.01	aerobic aromate catabolism	Metabolism	0.030405	up
BBA_06673	Flavin-binding monooxygenase, putative	01.05.11.07.01	aerobic aromate catabolism	Metabolism	0.030405	up
BBA_07311	Ferro-O2-oxidoreductase	01.05.11.07.01	aerobic aromate catabolism	Metabolism	0.030405	up
BBA_07878	Multicopper oxidase	01.05.11.07.01	aerobic aromate catabolism	Metabolism	0.030405	down
BBA_08402	Monooxygenase-like protein	01.05.11.07.01	aerobic aromate catabolism	Metabolism	0.030405	up
BBA_09286	Oxygenase-like protein	01.05.11.07.01	aerobic aromate catabolism	Metabolism	0.030405	up
BBA_04944	Phytoene synthase/lycopene cyclase	01.06.06.13	tetraterpenes (carotinoids) metabolism	Metabolism	0.0333574	up
BBA_04945	Phytoene dehydrogenase	01.06.06.13	tetraterpenes (carotinoids) metabolism	Metabolism	0.0333574	up
BBA_00965	Cytochrome P450 CYP52T1	01.20.05.03	metabolism of alkanes, alkenes, alkanals, alkanols	Metabolism	0.000174223	up
BBA_02275	Cytochrome P450 CYP5202A1	01.20.05.03	metabolism of alkanes, alkenes, alkanals, alkanols	Metabolism	0.000174223	up
BBA_02382	Cytochrome P450 CYP52T1	01.20.05.03	metabolism of alkanes, alkenes, alkanals, alkanols	Metabolism	0.000174223	up
BBA_02428	Cytochrome P450 CYP52G8	01.20.05.03	metabolism of alkanes, alkenes, alkanals, alkanols	Metabolism	0.000174223	up
BBA_05173	Cytochrome P450 CYP52G6	01.20.05.03	metabolism of alkanes, alkenes, alkanals, alkanols	Metabolism	0.000174223	up
BBA_07335	Cytochrome P450 CYP655C1	01.20.05.03	metabolism of alkanes, alkenes, alkanals, alkanols	Metabolism	0.000174223	up
BBA_08136	Cytochrome P450 CYP52T1	01.20.05.03	metabolism of alkanes, alkenes, alkanals, alkanols	Metabolism	0.000174223	up
BBA_01841	Polyketide synthase	01.20.05.11	metabolism of polyketides	Metabolism	0.000108996	down
BBA_03616	Polyketide synthase, putative	01.20.05.11	metabolism of polyketides	Metabolism	0.000108996	up
BBA_05176	Hybrid NRPS/PKS enzyme, putative	01.20.05.11	metabolism of polyketides	Metabolism	0.000108996	up
BBA_06613	Polyketide synthase	01.20.05.11	metabolism of polyketides	Metabolism	0.000108996	up
BBA_07338	Tenellin polyketide synthase	01.20.05.11	metabolism of polyketides	Metabolism	0.000108996	up
BBA_08179	Polyketide synthase	01.20.05.11	metabolism of polyketides	Metabolism	0.000108996	up
BBA_08489	DJ-1/PfpI family protein	01.20.05.11	metabolism of polyketides	Metabolism	0.000108996	up
BBA_09745	Polyketide synthase	01.20.05.11	metabolism of polyketides	Metabolism	0.000108996	up
BBA_09856	Hybrid PKS-NRPS protein	01.20.05.11	metabolism of polyketides	Metabolism	0.000108996	up
BBA_10302	Polyketide synthase	01.20.05.11	metabolism of polyketides	Metabolism	0.000108996	down
BBA_00318	AMP-binding enzyme, putative	01.20.35.01	metabolism of phenylpropanoids	Metabolism	0.00393991	up
BBA_00533	4-coumarate:coenzyme A ligase	01.20.35.01	metabolism of phenylpropanoids	Metabolism	0.00393991	up
BBA_02823	Cytochrome P450 CYP504E1	01.20.35.01	metabolism of phenylpropanoids	Metabolism	0.00393991	up
BBA_04061	Tyrosinase 2	01.20.35.01	metabolism of phenylpropanoids	Metabolism	0.00393991	up
BBA_07550	Phenylalanine ammonia-lyase (EC 4.3.1.24)	01.20.35.01	metabolism of phenylpropanoids	Metabolism	0.00393991	up
BBA_07640	Tyrosinase-like protein	01.20.35.01	metabolism of phenylpropanoids	Metabolism	0.00393991	up
BBA_08184	Glutathione-s-transferase	01.20.35.01	metabolism of phenylpropanoids	Metabolism	0.00393991	up
BBA_08221	4-coumarate-CoA ligase	01.20.35.01	metabolism of phenylpropanoids	Metabolism	0.00393991	up
BBA_02630	Bassianolide nonribosomal peptide synthetase	01.20.36	non-ribosomal peptide synthesis	Metabolism	1.40145e-06	up
BBA_04975	AMP-binding enzyme	01.20.36	non-ribosomal peptide synthesis	Metabolism	1.40145e-06	down
BBA_05176	Hybrid NRPS/PKS enzyme, putative	01.20.36	non-ribosomal peptide synthesis	Metabolism	1.40145e-06	up
BBA_05179	Nonribosomal siderophore peptide synthase SidC	01.20.36	non-ribosomal peptide synthesis	Metabolism	1.40145e-06	up
BBA_06727	Nonribosomal peptide synthase	01.20.36	non-ribosomal peptide synthesis	Metabolism	1.40145e-06	up
BBA_07338	Tenellin polyketide synthase	01.20.36	non-ribosomal peptide synthesis	Metabolism	1.40145e-06	up
BBA_07548	Nonribosomal peptide synthase	01.20.36	non-ribosomal peptide synthesis	Metabolism	1.40145e-06	up
BBA_07611	Non-ribosomal peptide synthetase	01.20.36	non-ribosomal peptide synthesis	Metabolism	1.40145e-06	up
BBA_07812	Adenylate-forming enzyme AfeA	01.20.36	non-ribosomal peptide synthesis	Metabolism	1.40145e-06	up
BBA_08222	Nonribosomal peptide synthase, putative	01.20.36	non-ribosomal peptide synthesis	Metabolism	1.40145e-06	up
BBA_08246	Peptide synthetase	01.20.36	non-ribosomal peptide synthesis	Metabolism	1.40145e-06	up
BBA_08424	Nonribosomal peptide synthase, putative	01.20.36	non-ribosomal peptide synthesis	Metabolism	1.40145e-06	up
BBA_09127	Thioester reductase domain-containing protein	01.20.36	non-ribosomal peptide synthesis	Metabolism	1.40145e-06	down
BBA_09856	Hybrid PKS-NRPS protein	01.20.36	non-ribosomal peptide synthesis	Metabolism	1.40145e-06	up
BBA_02630	Bassianolide nonribosomal peptide synthetase	01.20.37.03	metabolism of peptide antibiotics	Metabolism	0.000481557	up
BBA_04975	AMP-binding enzyme	01.20.37.03	metabolism of peptide antibiotics	Metabolism	0.000481557	down
BBA_06727	Nonribosomal peptide synthase	01.20.37.03	metabolism of peptide antibiotics	Metabolism	0.000481557	up
BBA_07611	Non-ribosomal peptide synthetase	01.20.37.03	metabolism of peptide antibiotics	Metabolism	0.000481557	up
BBA_07812	Adenylate-forming enzyme AfeA	01.20.37.03	metabolism of peptide antibiotics	Metabolism	0.000481557	up
BBA_08222	Nonribosomal peptide synthase, putative	01.20.37.03	metabolism of peptide antibiotics	Metabolism	0.000481557	up
BBA_00702	Lipase, putative	01.20.37.05	metabolism of beta-lactams	Metabolism	0.0251229	up
BBA_00931	7 alpha-cephem-methoxylase, putative	01.20.37.05	metabolism of beta-lactams	Metabolism	0.0251229	up
BBA_01995	Methyltransferase-like protein	01.20.37.05	metabolism of beta-lactams	Metabolism	0.0251229	up
BBA_02933	Carboxylesterase-like protein	01.20.37.05	metabolism of beta-lactams	Metabolism	0.0251229	up
BBA_00792	Beta-1, 3 exoglucanase	01.25.01	extracellular polysaccharide degradation	Metabolism	0.00988179	up
BBA_02754	LysM domain-containing protein	01.25.01	extracellular polysaccharide degradation	Metabolism	0.00988179	up
BBA_05929	WSC domain-containing protein	01.25.01	extracellular polysaccharide degradation	Metabolism	0.00988179	up
BBA_07146	LysM domain-containing protein	01.25.01	extracellular polysaccharide degradation	Metabolism	0.00988179	up
BBA_09289	Pectin lyase fold/virulence factor	01.25.01	extracellular polysaccharide degradation	Metabolism	0.00988179	up
BBA_09468	WSC domain-containing protein	01.25.01	extracellular polysaccharide degradation	Metabolism	0.00988179	up
BBA_04063	Aspartic proteinase	01.25.03	extracellular protein degradation	Metabolism	0.00944996	down
BBA_04972	Eukaryotic aspartyl protease	01.25.03	extracellular protein degradation	Metabolism	0.00944996	up
BBA_07559	Putative aspartate protease	01.25.03	extracellular protein degradation	Metabolism	0.00944996	up
BBA_07766	Endothiapepsin-like protein	01.25.03	extracellular protein degradation	Metabolism	0.00944996	down
BBA_08247	Carboxypeptidase-like protein	01.25.03	extracellular protein degradation	Metabolism	0.00944996	down
BBA_02037	Multicopper oxidase	01.25.09	extracellular lignin degradation	Metabolism	0.0174736	up
BBA_02613	Multicopper oxidase	01.25.09	extracellular lignin degradation	Metabolism	0.0174736	up
BBA_07311	Ferro-O2-oxidoreductase	01.25.09	extracellular lignin degradation	Metabolism	0.0174736	up
BBA_07878	Multicopper oxidase	01.25.09	extracellular lignin degradation	Metabolism	0.0174736	down
BBA_01003	Subtilase-like protein	14.07.11	protein processing (proteolytic)	Protein fate (folding, modification, destination)	0.0256847	down
BBA_02592	Eukaryotic aspartyl protease	14.07.11	protein processing (proteolytic)	Protein fate (folding, modification, destination)	0.0256847	down
BBA_02900	Chymotrypsin-like proteinase 5A	14.07.11	protein processing (proteolytic)	Protein fate (folding, modification, destination)	0.0256847	up
BBA_02910	Methionine aminopeptidase (EC 3.4.11.18)	14.07.11	protein processing (proteolytic)	Protein fate (folding, modification, destination)	0.0256847	up
BBA_03211	Serine peptidase, putative	14.07.11	protein processing (proteolytic)	Protein fate (folding, modification, destination)	0.0256847	up
BBA_03953	Eukaryotic aspartyl protease	14.07.11	protein processing (proteolytic)	Protein fate (folding, modification, destination)	0.0256847	up
BBA_03965	Aorsin-like protein	14.07.11	protein processing (proteolytic)	Protein fate (folding, modification, destination)	0.0256847	up
BBA_04187	Peptidase S8/S53, subtilisin/kexin/sedolisin	14.07.11	protein processing (proteolytic)	Protein fate (folding, modification, destination)	0.0256847	up
BBA_04781	Putative aspartic protease	14.07.11	protein processing (proteolytic)	Protein fate (folding, modification, destination)	0.0256847	up
BBA_05046	Serine carboxypeptidase S28	14.07.11	protein processing (proteolytic)	Protein fate (folding, modification, destination)	0.0256847	up
BBA_05167	Peptidase family M48	14.07.11	protein processing (proteolytic)	Protein fate (folding, modification, destination)	0.0256847	up
BBA_06292	Subtilase-like protein	14.07.11	protein processing (proteolytic)	Protein fate (folding, modification, destination)	0.0256847	up
BBA_06700	Alkaline serine protease AorO	14.07.11	protein processing (proteolytic)	Protein fate (folding, modification, destination)	0.0256847	up
BBA_07294	Protease S8 tripeptidyl peptidase I (Cln2)	14.07.11	protein processing (proteolytic)	Protein fate (folding, modification, destination)	0.0256847	up
BBA_07631	Family S53 protease	14.07.11	protein processing (proteolytic)	Protein fate (folding, modification, destination)	0.0256847	up
BBA_07809	Protease S8 tripeptidyl peptidase I (Cln2)	14.07.11	protein processing (proteolytic)	Protein fate (folding, modification, destination)	0.0256847	up
BBA_08695	Serin endopeptidase	14.07.11	protein processing (proteolytic)	Protein fate (folding, modification, destination)	0.0256847	up
BBA_08791	Alkaline serine protease AorO	14.07.11	protein processing (proteolytic)	Protein fate (folding, modification, destination)	0.0256847	up
BBA_08901	Peptidase S8/S53, subtilisin/kexin/sedolisin	14.07.11	protein processing (proteolytic)	Protein fate (folding, modification, destination)	0.0256847	up
BBA_09153	Subtilisin-like serine protease PR1C	14.07.11	protein processing (proteolytic)	Protein fate (folding, modification, destination)	0.0256847	up
BBA_09176	Alkaline serine protease AorO	14.07.11	protein processing (proteolytic)	Protein fate (folding, modification, destination)	0.0256847	up
BBA_09293	Subtilase-like protein	14.07.11	protein processing (proteolytic)	Protein fate (folding, modification, destination)	0.0256847	up
BBA_09428	Peptidase family M3	14.07.11	protein processing (proteolytic)	Protein fate (folding, modification, destination)	0.0256847	up
BBA_00443	Cuticle-degrading protease bassiasin I	14.13.04	lysosomal and vacuolar protein degradation	Protein fate (folding, modification, destination)	5.70297e-05	down
BBA_02014	Serine carboxypeptidase	14.13.04	lysosomal and vacuolar protein degradation	Protein fate (folding, modification, destination)	5.70297e-05	down
BBA_02482	Carboxypeptidase Y	14.13.04	lysosomal and vacuolar protein degradation	Protein fate (folding, modification, destination)	5.70297e-05	down
BBA_03211	Serine peptidase, putative	14.13.04	lysosomal and vacuolar protein degradation	Protein fate (folding, modification, destination)	5.70297e-05	up
BBA_03213	Putative aspartic protease	14.13.04	lysosomal and vacuolar protein degradation	Protein fate (folding, modification, destination)	5.70297e-05	up
BBA_03965	Aorsin-like protein	14.13.04	lysosomal and vacuolar protein degradation	Protein fate (folding, modification, destination)	5.70297e-05	up
BBA_04187	Peptidase S8/S53, subtilisin/kexin/sedolisin	14.13.04	lysosomal and vacuolar protein degradation	Protein fate (folding, modification, destination)	5.70297e-05	up
BBA_04617	Subtilisin-like protease Pr1A	14.13.04	lysosomal and vacuolar protein degradation	Protein fate (folding, modification, destination)	5.70297e-05	up
BBA_04781	Putative aspartic protease	14.13.04	lysosomal and vacuolar protein degradation	Protein fate (folding, modification, destination)	5.70297e-05	up
BBA_05046	Serine carboxypeptidase S28	14.13.04	lysosomal and vacuolar protein degradation	Protein fate (folding, modification, destination)	5.70297e-05	up
BBA_06421	Carboxypeptidase S1	14.13.04	lysosomal and vacuolar protein degradation	Protein fate (folding, modification, destination)	5.70297e-05	down
BBA_06700	Alkaline serine protease AorO	14.13.04	lysosomal and vacuolar protein degradation	Protein fate (folding, modification, destination)	5.70297e-05	up
BBA_07294	Protease S8 tripeptidyl peptidase I (Cln2)	14.13.04	lysosomal and vacuolar protein degradation	Protein fate (folding, modification, destination)	5.70297e-05	up
BBA_07631	Family S53 protease	14.13.04	lysosomal and vacuolar protein degradation	Protein fate (folding, modification, destination)	5.70297e-05	up
BBA_07809	Protease S8 tripeptidyl peptidase I (Cln2)	14.13.04	lysosomal and vacuolar protein degradation	Protein fate (folding, modification, destination)	5.70297e-05	up
BBA_08791	Alkaline serine protease AorO	14.13.04	lysosomal and vacuolar protein degradation	Protein fate (folding, modification, destination)	5.70297e-05	up
BBA_09176	Alkaline serine protease AorO	14.13.04	lysosomal and vacuolar protein degradation	Protein fate (folding, modification, destination)	5.70297e-05	up
BBA_09270	Subtilisin-like protease PR1G	14.13.04	lysosomal and vacuolar protein degradation	Protein fate (folding, modification, destination)	5.70297e-05	down
BBA_00319	Peptidase S8	14.13.04.02	vacuolar protein degradation	Protein fate (folding, modification, destination)	0.023067	up
BBA_00443	Cuticle-degrading protease bassiasin I	14.13.04.02	vacuolar protein degradation	Protein fate (folding, modification, destination)	0.023067	down
BBA_02014	Serine carboxypeptidase	14.13.04.02	vacuolar protein degradation	Protein fate (folding, modification, destination)	0.023067	down
BBA_02482	Carboxypeptidase Y	14.13.04.02	vacuolar protein degradation	Protein fate (folding, modification, destination)	0.023067	down
BBA_04617	Subtilisin-like protease Pr1A	14.13.04.02	vacuolar protein degradation	Protein fate (folding, modification, destination)	0.023067	up
BBA_04781	Putative aspartic protease	14.13.04.02	vacuolar protein degradation	Protein fate (folding, modification, destination)	0.023067	up
BBA_06421	Carboxypeptidase S1	14.13.04.02	vacuolar protein degradation	Protein fate (folding, modification, destination)	0.023067	down
BBA_09270	Subtilisin-like protease PR1G	14.13.04.02	vacuolar protein degradation	Protein fate (folding, modification, destination)	0.023067	down
BBA_00965	Cytochrome P450 CYP52T1	16.21.01	heme binding	Protein with binding function or cofactor requirement (structural or analytic)	0.000138868	up
BBA_01237	Cytochrome P450 CYP620C2	16.21.01	heme binding	Protein with binding function or cofactor requirement (structural or analytic)	0.000138868	up
BBA_02275	Cytochrome P450 CYP5202A1	16.21.01	heme binding	Protein with binding function or cofactor requirement (structural or analytic)	0.000138868	up
BBA_02823	Cytochrome P450 CYP504E1	16.21.01	heme binding	Protein with binding function or cofactor requirement (structural or analytic)	0.000138868	up
BBA_03409	Cytochrome P450 CYP639A3	16.21.01	heme binding	Protein with binding function or cofactor requirement (structural or analytic)	0.000138868	up
BBA_03461	Fatty acid desaturase	16.21.01	heme binding	Protein with binding function or cofactor requirement (structural or analytic)	0.000138868	up
BBA_03934	Cytochrome P450 CYP617A1	16.21.01	heme binding	Protein with binding function or cofactor requirement (structural or analytic)	0.000138868	down
BBA_04705	Cytochrome P450 CYP5293A1	16.21.01	heme binding	Protein with binding function or cofactor requirement (structural or analytic)	0.000138868	up
BBA_06214	Cytochrome P450 CYP5293A1	16.21.01	heme binding	Protein with binding function or cofactor requirement (structural or analytic)	0.000138868	up
BBA_06824	Cytochrome P450 CYP51F2	16.21.01	heme binding	Protein with binding function or cofactor requirement (structural or analytic)	0.000138868	up
BBA_06844	Nitrate reductase	16.21.01	heme binding	Protein with binding function or cofactor requirement (structural or analytic)	0.000138868	up
BBA_07335	Cytochrome P450 CYP655C1	16.21.01	heme binding	Protein with binding function or cofactor requirement (structural or analytic)	0.000138868	up
BBA_07336	Cytochrome P450 CYP623C1	16.21.01	heme binding	Protein with binding function or cofactor requirement (structural or analytic)	0.000138868	up
BBA_09012	Cytochrome P450 CYP617A1	16.21.01	heme binding	Protein with binding function or cofactor requirement (structural or analytic)	0.000138868	up
BBA_09109	Catalase (EC 1.11.1.6)	16.21.01	heme binding	Protein with binding function or cofactor requirement (structural or analytic)	0.000138868	up
BBA_09225	Indoleamine 2,3-dioxygenase family protein	16.21.01	heme binding	Protein with binding function or cofactor requirement (structural or analytic)	0.000138868	up
BBA_00062	Cellobiose dehydrogenase	16.21.05	FAD/FMN binding	Protein with binding function or cofactor requirement (structural or analytic)	0.00678553	up
BBA_01184	FAD binding domain protein	16.21.05	FAD/FMN binding	Protein with binding function or cofactor requirement (structural or analytic)	0.00678553	down
BBA_01656	Amine oxidase	16.21.05	FAD/FMN binding	Protein with binding function or cofactor requirement (structural or analytic)	0.00678553	up
BBA_01748	NADPH dehydrogenase	16.21.05	FAD/FMN binding	Protein with binding function or cofactor requirement (structural or analytic)	0.00678553	up
BBA_02325	Sugar 1,4-lactone oxidase	16.21.05	FAD/FMN binding	Protein with binding function or cofactor requirement (structural or analytic)	0.00678553	down
BBA_03664	Amine oxidase	16.21.05	FAD/FMN binding	Protein with binding function or cofactor requirement (structural or analytic)	0.00678553	up
BBA_03821	N,N-dimethylglycine oxidase	16.21.05	FAD/FMN binding	Protein with binding function or cofactor requirement (structural or analytic)	0.00678553	down
BBA_04025	Glucose oxidase	16.21.05	FAD/FMN binding	Protein with binding function or cofactor requirement (structural or analytic)	0.00678553	up
BBA_04062	FAD binding domain-containing protein	16.21.05	FAD/FMN binding	Protein with binding function or cofactor requirement (structural or analytic)	0.00678553	up
BBA_05635	Nitrite reductase	16.21.05	FAD/FMN binding	Protein with binding function or cofactor requirement (structural or analytic)	0.00678553	up
BBA_05650	FAD dependent oxidoreductase superfamily	16.21.05	FAD/FMN binding	Protein with binding function or cofactor requirement (structural or analytic)	0.00678553	up
BBA_05949	Dihydrouridine synthase	16.21.05	FAD/FMN binding	Protein with binding function or cofactor requirement (structural or analytic)	0.00678553	down
BBA_06321	Monodehydroascorbate reductase	16.21.05	FAD/FMN binding	Protein with binding function or cofactor requirement (structural or analytic)	0.00678553	up
BBA_06533	Alcohol oxidase	16.21.05	FAD/FMN binding	Protein with binding function or cofactor requirement (structural or analytic)	0.00678553	up
BBA_06734	D-lactate dehydrogenase	16.21.05	FAD/FMN binding	Protein with binding function or cofactor requirement (structural or analytic)	0.00678553	up
BBA_06844	Nitrate reductase	16.21.05	FAD/FMN binding	Protein with binding function or cofactor requirement (structural or analytic)	0.00678553	up
BBA_07280	Oxidoreductase 2-nitropropane dioxygenase family, putative	16.21.05	FAD/FMN binding	Protein with binding function or cofactor requirement (structural or analytic)	0.00678553	up
BBA_07938	Flavin-binding monooxygenase-like family protein	16.21.05	FAD/FMN binding	Protein with binding function or cofactor requirement (structural or analytic)	0.00678553	up
BBA_08402	Monooxygenase-like protein	16.21.05	FAD/FMN binding	Protein with binding function or cofactor requirement (structural or analytic)	0.00678553	up
BBA_08689	Putative GMC oxidoreductase	16.21.05	FAD/FMN binding	Protein with binding function or cofactor requirement (structural or analytic)	0.00678553	up
BBA_09790	Flavin-containing monooxygenase (EC 1.-.-.-)	16.21.05	FAD/FMN binding	Protein with binding function or cofactor requirement (structural or analytic)	0.00678553	up
BBA_10070	Kynurenine 3-monooxygenase	16.21.05	FAD/FMN binding	Protein with binding function or cofactor requirement (structural or analytic)	0.00678553	up
BBA_01825	Siderochrome-iron transporter MirB	20.01.01.01.01.01	siderophore-iron transport	Cellular transport, transport facilitation and transport routes	0.0465254	up
BBA_02036	Iron permease FTR1 family protein	20.01.01.01.01.01	siderophore-iron transport	Cellular transport, transport facilitation and transport routes	0.0465254	up
BBA_02037	Multicopper oxidase	20.01.01.01.01.01	siderophore-iron transport	Cellular transport, transport facilitation and transport routes	0.0465254	up
BBA_06151	Ferric reductase like transmembrane component	20.01.01.01.01.01	siderophore-iron transport	Cellular transport, transport facilitation and transport routes	0.0465254	down
BBA_08875	Ferric reductase like transmembrane component	20.01.01.01.01.01	siderophore-iron transport	Cellular transport, transport facilitation and transport routes	0.0465254	down
BBA_09127	Thioester reductase domain-containing protein	20.01.01.01.01.01	siderophore-iron transport	Cellular transport, transport facilitation and transport routes	0.0465254	down
BBA_09226	Siderophore iron transporter mirB	20.01.01.01.01.01	siderophore-iron transport	Cellular transport, transport facilitation and transport routes	0.0465254	up
BBA_02114	Mitochondrial phosphate carrier protein	20.01.01.07	anion transport	Cellular transport, transport facilitation and transport routes	0.0458694	up
BBA_02326	Sodium symporter family protein	20.01.01.07	anion transport	Cellular transport, transport facilitation and transport routes	0.0458694	down
BBA_02366	ATP-binding cassette sub-family A member 9	20.01.01.07	anion transport	Cellular transport, transport facilitation and transport routes	0.0458694	up
BBA_02815	ABC transporter	20.01.01.07	anion transport	Cellular transport, transport facilitation and transport routes	0.0458694	up
BBA_03815	Formate/nitrate family transporter	20.01.01.07	anion transport	Cellular transport, transport facilitation and transport routes	0.0458694	up
BBA_04205	Major facilitator superfamily transporter	20.01.01.07	anion transport	Cellular transport, transport facilitation and transport routes	0.0458694	up
BBA_05449	Metabolite transport protein GIT1	20.01.01.07	anion transport	Cellular transport, transport facilitation and transport routes	0.0458694	up
BBA_05876	Major facilitator superfamily transporter	20.01.01.07	anion transport	Cellular transport, transport facilitation and transport routes	0.0458694	up
BBA_10266	Sugar transporter	20.01.01.07	anion transport	Cellular transport, transport facilitation and transport routes	0.0458694	down
BBA_00002	ABC transporter	20.01.03	C-compound and carbohydrate transport	Cellular transport, transport facilitation and transport routes	0.00496643	up
BBA_00017	ABC transporter	20.01.03	C-compound and carbohydrate transport	Cellular transport, transport facilitation and transport routes	0.00496643	up
BBA_00065	Major facilitator superfamily transporter	20.01.03	C-compound and carbohydrate transport	Cellular transport, transport facilitation and transport routes	0.00496643	down
BBA_00923	Monocarboxylate transporter	20.01.03	C-compound and carbohydrate transport	Cellular transport, transport facilitation and transport routes	0.00496643	down
BBA_01298	Monocarboxylate permease-like protein	20.01.03	C-compound and carbohydrate transport	Cellular transport, transport facilitation and transport routes	0.00496643	up
BBA_01397	ABC multidrug transporter, putative	20.01.03	C-compound and carbohydrate transport	Cellular transport, transport facilitation and transport routes	0.00496643	up
BBA_02326	Sodium symporter family protein	20.01.03	C-compound and carbohydrate transport	Cellular transport, transport facilitation and transport routes	0.00496643	down
BBA_02429	Alpha glucoside transporter	20.01.03	C-compound and carbohydrate transport	Cellular transport, transport facilitation and transport routes	0.00496643	up
BBA_02761	Major facilitator superfamily, general substrate transporter	20.01.03	C-compound and carbohydrate transport	Cellular transport, transport facilitation and transport routes	0.00496643	down
BBA_02762	Sugar transporter	20.01.03	C-compound and carbohydrate transport	Cellular transport, transport facilitation and transport routes	0.00496643	up
BBA_02776	Choline transport protein	20.01.03	C-compound and carbohydrate transport	Cellular transport, transport facilitation and transport routes	0.00496643	down
BBA_02932	General substrate transporter	20.01.03	C-compound and carbohydrate transport	Cellular transport, transport facilitation and transport routes	0.00496643	up
BBA_03457	Phthalate transporter	20.01.03	C-compound and carbohydrate transport	Cellular transport, transport facilitation and transport routes	0.00496643	up
BBA_03577	ABC multidrug transporter	20.01.03	C-compound and carbohydrate transport	Cellular transport, transport facilitation and transport routes	0.00496643	up
BBA_03815	Formate/nitrate family transporter	20.01.03	C-compound and carbohydrate transport	Cellular transport, transport facilitation and transport routes	0.00496643	up
BBA_04205	Major facilitator superfamily transporter	20.01.03	C-compound and carbohydrate transport	Cellular transport, transport facilitation and transport routes	0.00496643	up
BBA_04647	H(+)-myo-inositol cotransporter	20.01.03	C-compound and carbohydrate transport	Cellular transport, transport facilitation and transport routes	0.00496643	up
BBA_04973	MFS transporter	20.01.03	C-compound and carbohydrate transport	Cellular transport, transport facilitation and transport routes	0.00496643	up
BBA_05394	C4-dicarboxylate transporter/malic acid transporter	20.01.03	C-compound and carbohydrate transport	Cellular transport, transport facilitation and transport routes	0.00496643	down
BBA_05846	Fungal specific transcription factor	20.01.03	C-compound and carbohydrate transport	Cellular transport, transport facilitation and transport routes	0.00496643	down
BBA_05876	Major facilitator superfamily transporter	20.01.03	C-compound and carbohydrate transport	Cellular transport, transport facilitation and transport routes	0.00496643	up
BBA_06232	Amino acid permease	20.01.03	C-compound and carbohydrate transport	Cellular transport, transport facilitation and transport routes	0.00496643	up
BBA_06357	MFS monocarboxylate transporter	20.01.03	C-compound and carbohydrate transport	Cellular transport, transport facilitation and transport routes	0.00496643	up
BBA_06536	Carboxylic acid transport protein	20.01.03	C-compound and carbohydrate transport	Cellular transport, transport facilitation and transport routes	0.00496643	up
BBA_06577	ABC transporter	20.01.03	C-compound and carbohydrate transport	Cellular transport, transport facilitation and transport routes	0.00496643	up
BBA_06861	Inner membrane transport protein yfaV	20.01.03	C-compound and carbohydrate transport	Cellular transport, transport facilitation and transport routes	0.00496643	up
BBA_07340	Monocarboxylate permease-like protein	20.01.03	C-compound and carbohydrate transport	Cellular transport, transport facilitation and transport routes	0.00496643	up
BBA_07554	MFS quinate transporter QutD	20.01.03	C-compound and carbohydrate transport	Cellular transport, transport facilitation and transport routes	0.00496643	up
BBA_08060	MFS monosaccharide transporter, putative	20.01.03	C-compound and carbohydrate transport	Cellular transport, transport facilitation and transport routes	0.00496643	up
BBA_08482	Major facilitator superfamily transporter	20.01.03	C-compound and carbohydrate transport	Cellular transport, transport facilitation and transport routes	0.00496643	up
BBA_09169	Hexose transport-related protein, putative	20.01.03	C-compound and carbohydrate transport	Cellular transport, transport facilitation and transport routes	0.00496643	down
BBA_09325	Choline transport protein	20.01.03	C-compound and carbohydrate transport	Cellular transport, transport facilitation and transport routes	0.00496643	down
BBA_09393	Sugar transport protein	20.01.03	C-compound and carbohydrate transport	Cellular transport, transport facilitation and transport routes	0.00496643	up
BBA_01314	Peptide transporter MTD1	20.01.09	peptide transport	Cellular transport, transport facilitation and transport routes	0.0159306	up
BBA_03232	OPT oligopeptide transporter	20.01.09	peptide transport	Cellular transport, transport facilitation and transport routes	0.0159306	up
BBA_03897	OPT oligopeptide transporter	20.01.09	peptide transport	Cellular transport, transport facilitation and transport routes	0.0159306	up
BBA_04408	OPT oligopeptide transporter	20.01.09	peptide transport	Cellular transport, transport facilitation and transport routes	0.0159306	up
BBA_04480	Oligopeptide transporter	20.01.09	peptide transport	Cellular transport, transport facilitation and transport routes	0.0159306	up
BBA_06420	Oligopeptide transporter	20.01.09	peptide transport	Cellular transport, transport facilitation and transport routes	0.0159306	up
BBA_06458	POT family protein	20.01.09	peptide transport	Cellular transport, transport facilitation and transport routes	0.0159306	up
BBA_08308	OPT oligopeptide transporter	20.01.09	peptide transport	Cellular transport, transport facilitation and transport routes	0.0159306	up
BBA_00002	ABC transporter	20.01.13	lipid/fatty acid transport	Cellular transport, transport facilitation and transport routes	0.0281701	up
BBA_00017	ABC transporter	20.01.13	lipid/fatty acid transport	Cellular transport, transport facilitation and transport routes	0.0281701	up
BBA_00603	AMP-binding enzyme	20.01.13	lipid/fatty acid transport	Cellular transport, transport facilitation and transport routes	0.0281701	up
BBA_00908	RTA1 like protein	20.01.13	lipid/fatty acid transport	Cellular transport, transport facilitation and transport routes	0.0281701	up
BBA_01322	Carrier protein YMC1, mitochondrial	20.01.13	lipid/fatty acid transport	Cellular transport, transport facilitation and transport routes	0.0281701	up
BBA_01781	ABC-2 type transporter	20.01.13	lipid/fatty acid transport	Cellular transport, transport facilitation and transport routes	0.0281701	up
BBA_02366	ATP-binding cassette sub-family A member 9	20.01.13	lipid/fatty acid transport	Cellular transport, transport facilitation and transport routes	0.0281701	up
BBA_02556	ABC transporter, putative	20.01.13	lipid/fatty acid transport	Cellular transport, transport facilitation and transport routes	0.0281701	up
BBA_02776	Choline transport protein	20.01.13	lipid/fatty acid transport	Cellular transport, transport facilitation and transport routes	0.0281701	down
BBA_02815	ABC transporter	20.01.13	lipid/fatty acid transport	Cellular transport, transport facilitation and transport routes	0.0281701	up
BBA_03460	Phosphatidylinositol transfer protein CSR1	20.01.13	lipid/fatty acid transport	Cellular transport, transport facilitation and transport routes	0.0281701	up
BBA_03577	ABC multidrug transporter	20.01.13	lipid/fatty acid transport	Cellular transport, transport facilitation and transport routes	0.0281701	up
BBA_04556	RTA1 like protein	20.01.13	lipid/fatty acid transport	Cellular transport, transport facilitation and transport routes	0.0281701	up
BBA_05449	Metabolite transport protein GIT1	20.01.13	lipid/fatty acid transport	Cellular transport, transport facilitation and transport routes	0.0281701	up
BBA_05876	Major facilitator superfamily transporter	20.01.13	lipid/fatty acid transport	Cellular transport, transport facilitation and transport routes	0.0281701	up
BBA_06232	Amino acid permease	20.01.13	lipid/fatty acid transport	Cellular transport, transport facilitation and transport routes	0.0281701	up
BBA_06577	ABC transporter	20.01.13	lipid/fatty acid transport	Cellular transport, transport facilitation and transport routes	0.0281701	up
BBA_08779	Multidrug resistance ABC transporter, putative	20.01.13	lipid/fatty acid transport	Cellular transport, transport facilitation and transport routes	0.0281701	up
BBA_09325	Choline transport protein	20.01.13	lipid/fatty acid transport	Cellular transport, transport facilitation and transport routes	0.0281701	down
BBA_09362	RTA-like protein	20.01.13	lipid/fatty acid transport	Cellular transport, transport facilitation and transport routes	0.0281701	up
BBA_00062	Cellobiose dehydrogenase	20.01.15	electron transport	Cellular transport, transport facilitation and transport routes	0.0322836	up
BBA_00965	Cytochrome P450 CYP52T1	20.01.15	electron transport	Cellular transport, transport facilitation and transport routes	0.0322836	up
BBA_01237	Cytochrome P450 CYP620C2	20.01.15	electron transport	Cellular transport, transport facilitation and transport routes	0.0322836	up
BBA_01515	Cytochrome P450 CYP548A5	20.01.15	electron transport	Cellular transport, transport facilitation and transport routes	0.0322836	down
BBA_01656	Amine oxidase	20.01.15	electron transport	Cellular transport, transport facilitation and transport routes	0.0322836	up
BBA_01713	Pyridine nucleotide-disulfide oxidoreductase, putative	20.01.15	electron transport	Cellular transport, transport facilitation and transport routes	0.0322836	up
BBA_01748	NADPH dehydrogenase	20.01.15	electron transport	Cellular transport, transport facilitation and transport routes	0.0322836	up
BBA_02275	Cytochrome P450 CYP5202A1	20.01.15	electron transport	Cellular transport, transport facilitation and transport routes	0.0322836	up
BBA_02291	V-type ATPase	20.01.15	electron transport	Cellular transport, transport facilitation and transport routes	0.0322836	up
BBA_02325	Sugar 1,4-lactone oxidase	20.01.15	electron transport	Cellular transport, transport facilitation and transport routes	0.0322836	down
BBA_02414	Short chain dehydrogenase	20.01.15	electron transport	Cellular transport, transport facilitation and transport routes	0.0322836	up
BBA_02823	Cytochrome P450 CYP504E1	20.01.15	electron transport	Cellular transport, transport facilitation and transport routes	0.0322836	up
BBA_02824	Short chain dehydrogenase	20.01.15	electron transport	Cellular transport, transport facilitation and transport routes	0.0322836	up
BBA_03409	Cytochrome P450 CYP639A3	20.01.15	electron transport	Cellular transport, transport facilitation and transport routes	0.0322836	up
BBA_03664	Amine oxidase	20.01.15	electron transport	Cellular transport, transport facilitation and transport routes	0.0322836	up
BBA_03821	N,N-dimethylglycine oxidase	20.01.15	electron transport	Cellular transport, transport facilitation and transport routes	0.0322836	down
BBA_03934	Cytochrome P450 CYP617A1	20.01.15	electron transport	Cellular transport, transport facilitation and transport routes	0.0322836	down
BBA_04025	Glucose oxidase	20.01.15	electron transport	Cellular transport, transport facilitation and transport routes	0.0322836	up
BBA_04648	Cytochrome P450 CYP5280A1P	20.01.15	electron transport	Cellular transport, transport facilitation and transport routes	0.0322836	up
BBA_04705	Cytochrome P450 CYP5293A1	20.01.15	electron transport	Cellular transport, transport facilitation and transport routes	0.0322836	up
BBA_04759	Zinc-binding dehydrogenase	20.01.15	electron transport	Cellular transport, transport facilitation and transport routes	0.0322836	up
BBA_04832	Cytochrome P450 CYP684B2	20.01.15	electron transport	Cellular transport, transport facilitation and transport routes	0.0322836	up
BBA_05387	FAD binding domain-containing protein	20.01.15	electron transport	Cellular transport, transport facilitation and transport routes	0.0322836	up
BBA_05650	FAD dependent oxidoreductase superfamily	20.01.15	electron transport	Cellular transport, transport facilitation and transport routes	0.0322836	up
BBA_06214	Cytochrome P450 CYP5293A1	20.01.15	electron transport	Cellular transport, transport facilitation and transport routes	0.0322836	up
BBA_06533	Alcohol oxidase	20.01.15	electron transport	Cellular transport, transport facilitation and transport routes	0.0322836	up
BBA_06734	D-lactate dehydrogenase	20.01.15	electron transport	Cellular transport, transport facilitation and transport routes	0.0322836	up
BBA_06824	Cytochrome P450 CYP51F2	20.01.15	electron transport	Cellular transport, transport facilitation and transport routes	0.0322836	up
BBA_06844	Nitrate reductase	20.01.15	electron transport	Cellular transport, transport facilitation and transport routes	0.0322836	up
BBA_07335	Cytochrome P450 CYP655C1	20.01.15	electron transport	Cellular transport, transport facilitation and transport routes	0.0322836	up
BBA_07613	Cytochrome P450 CYP684A2	20.01.15	electron transport	Cellular transport, transport facilitation and transport routes	0.0322836	up
BBA_08402	Monooxygenase-like protein	20.01.15	electron transport	Cellular transport, transport facilitation and transport routes	0.0322836	up
BBA_08689	Putative GMC oxidoreductase	20.01.15	electron transport	Cellular transport, transport facilitation and transport routes	0.0322836	up
BBA_08743	Sarcosine oxidase	20.01.15	electron transport	Cellular transport, transport facilitation and transport routes	0.0322836	up
BBA_08790	Zinc-binding dehydrogenase	20.01.15	electron transport	Cellular transport, transport facilitation and transport routes	0.0322836	up
BBA_09012	Cytochrome P450 CYP617A1	20.01.15	electron transport	Cellular transport, transport facilitation and transport routes	0.0322836	up
BBA_09109	Catalase (EC 1.11.1.6)	20.01.15	electron transport	Cellular transport, transport facilitation and transport routes	0.0322836	up
BBA_09225	Indoleamine 2,3-dioxygenase family protein	20.01.15	electron transport	Cellular transport, transport facilitation and transport routes	0.0322836	up
BBA_09760	Catalase-peroxidase (CP) (EC 1.11.1.21) (Peroxidase/catalase)	20.01.15	electron transport	Cellular transport, transport facilitation and transport routes	0.0322836	up
BBA_09790	Flavin-containing monooxygenase (EC 1.-.-.-)	20.01.15	electron transport	Cellular transport, transport facilitation and transport routes	0.0322836	up
BBA_10063	Flavin containing polyamine oxidase, putative	20.01.15	electron transport	Cellular transport, transport facilitation and transport routes	0.0322836	down
BBA_10070	Kynurenine 3-monooxygenase	20.01.15	electron transport	Cellular transport, transport facilitation and transport routes	0.0322836	up
BBA_00002	ABC transporter	20.01.27	drug/toxin transport	Cellular transport, transport facilitation and transport routes	0.00120916	up
BBA_00005	ABC transporter transmembrane region	20.01.27	drug/toxin transport	Cellular transport, transport facilitation and transport routes	0.00120916	up
BBA_00017	ABC transporter	20.01.27	drug/toxin transport	Cellular transport, transport facilitation and transport routes	0.00120916	up
BBA_00183	Major facilitator superfamily transporter	20.01.27	drug/toxin transport	Cellular transport, transport facilitation and transport routes	0.00120916	up
BBA_01397	ABC multidrug transporter, putative	20.01.27	drug/toxin transport	Cellular transport, transport facilitation and transport routes	0.00120916	up
BBA_01781	ABC-2 type transporter	20.01.27	drug/toxin transport	Cellular transport, transport facilitation and transport routes	0.00120916	up
BBA_01782	MFS multidrug transporter	20.01.27	drug/toxin transport	Cellular transport, transport facilitation and transport routes	0.00120916	down
BBA_01825	Siderochrome-iron transporter MirB	20.01.27	drug/toxin transport	Cellular transport, transport facilitation and transport routes	0.00120916	up
BBA_02131	MFS transporter, putative	20.01.27	drug/toxin transport	Cellular transport, transport facilitation and transport routes	0.00120916	up
BBA_02556	ABC transporter, putative	20.01.27	drug/toxin transport	Cellular transport, transport facilitation and transport routes	0.00120916	up
BBA_02918	Major facilitator superfamily transporter	20.01.27	drug/toxin transport	Cellular transport, transport facilitation and transport routes	0.00120916	down
BBA_03030	MFS multidrug transporter	20.01.27	drug/toxin transport	Cellular transport, transport facilitation and transport routes	0.00120916	up
BBA_03404	MFS multidrug transporter	20.01.27	drug/toxin transport	Cellular transport, transport facilitation and transport routes	0.00120916	up
BBA_03577	ABC multidrug transporter	20.01.27	drug/toxin transport	Cellular transport, transport facilitation and transport routes	0.00120916	up
BBA_03613	MFS transporter	20.01.27	drug/toxin transport	Cellular transport, transport facilitation and transport routes	0.00120916	up
BBA_04706	MFS multidrug resistance transporter	20.01.27	drug/toxin transport	Cellular transport, transport facilitation and transport routes	0.00120916	up
BBA_04828	Vacuolar basic amino acid transporter 1	20.01.27	drug/toxin transport	Cellular transport, transport facilitation and transport routes	0.00120916	down
BBA_05225	3-beta-hydroxysteroid-Delta(8), Delta(7)-isomerase	20.01.27	drug/toxin transport	Cellular transport, transport facilitation and transport routes	0.00120916	up
BBA_05822	Major facilitator superfamily transporter	20.01.27	drug/toxin transport	Cellular transport, transport facilitation and transport routes	0.00120916	down
BBA_05833	Major facilitator superfamily transporter	20.01.27	drug/toxin transport	Cellular transport, transport facilitation and transport routes	0.00120916	up
BBA_06344	Drug resistance protein	20.01.27	drug/toxin transport	Cellular transport, transport facilitation and transport routes	0.00120916	down
BBA_06577	ABC transporter	20.01.27	drug/toxin transport	Cellular transport, transport facilitation and transport routes	0.00120916	up
BBA_06942	MFS multidrug transporter, putative	20.01.27	drug/toxin transport	Cellular transport, transport facilitation and transport routes	0.00120916	down
BBA_07031	MFS multidrug transporter	20.01.27	drug/toxin transport	Cellular transport, transport facilitation and transport routes	0.00120916	up
BBA_07120	Major facilitator superfamily transporter	20.01.27	drug/toxin transport	Cellular transport, transport facilitation and transport routes	0.00120916	down
BBA_07140	Major facilitator superfamily transporter	20.01.27	drug/toxin transport	Cellular transport, transport facilitation and transport routes	0.00120916	up
BBA_08779	Multidrug resistance ABC transporter, putative	20.01.27	drug/toxin transport	Cellular transport, transport facilitation and transport routes	0.00120916	up
BBA_09590	Major facilitator superfamily transporter	20.01.27	drug/toxin transport	Cellular transport, transport facilitation and transport routes	0.00120916	up
BBA_10175	Major facilitator superfamily transporter	20.01.27	drug/toxin transport	Cellular transport, transport facilitation and transport routes	0.00120916	down
BBA_00002	ABC transporter	20.03.25	ABC transporters	Cellular transport, transport facilitation and transport routes	1.32031e-06	up
BBA_00005	ABC transporter transmembrane region	20.03.25	ABC transporters	Cellular transport, transport facilitation and transport routes	1.32031e-06	up
BBA_00017	ABC transporter	20.03.25	ABC transporters	Cellular transport, transport facilitation and transport routes	1.32031e-06	up
BBA_01397	ABC multidrug transporter, putative	20.03.25	ABC transporters	Cellular transport, transport facilitation and transport routes	1.32031e-06	up
BBA_01781	ABC-2 type transporter	20.03.25	ABC transporters	Cellular transport, transport facilitation and transport routes	1.32031e-06	up
BBA_02131	MFS transporter, putative	20.03.25	ABC transporters	Cellular transport, transport facilitation and transport routes	1.32031e-06	up
BBA_02366	ATP-binding cassette sub-family A member 9	20.03.25	ABC transporters	Cellular transport, transport facilitation and transport routes	1.32031e-06	up
BBA_02556	ABC transporter, putative	20.03.25	ABC transporters	Cellular transport, transport facilitation and transport routes	1.32031e-06	up
BBA_02606	Multidrug resistance protein MDR, putative	20.03.25	ABC transporters	Cellular transport, transport facilitation and transport routes	1.32031e-06	up
BBA_02757	Aldo-keto reductase yakc	20.03.25	ABC transporters	Cellular transport, transport facilitation and transport routes	1.32031e-06	up
BBA_02815	ABC transporter	20.03.25	ABC transporters	Cellular transport, transport facilitation and transport routes	1.32031e-06	up
BBA_03577	ABC multidrug transporter	20.03.25	ABC transporters	Cellular transport, transport facilitation and transport routes	1.32031e-06	up
BBA_03662	Multidrug resistance protein MDR, putative	20.03.25	ABC transporters	Cellular transport, transport facilitation and transport routes	1.32031e-06	up
BBA_03666	ABC bile acid transporter, putative	20.03.25	ABC transporters	Cellular transport, transport facilitation and transport routes	1.32031e-06	up
BBA_05272	ABC transporter	20.03.25	ABC transporters	Cellular transport, transport facilitation and transport routes	1.32031e-06	down
BBA_06070	ABC multidrug transporter	20.03.25	ABC transporters	Cellular transport, transport facilitation and transport routes	1.32031e-06	up
BBA_06344	Drug resistance protein	20.03.25	ABC transporters	Cellular transport, transport facilitation and transport routes	1.32031e-06	down
BBA_06558	ABC transporter, putative	20.03.25	ABC transporters	Cellular transport, transport facilitation and transport routes	1.32031e-06	up
BBA_06560	ABC transporter	20.03.25	ABC transporters	Cellular transport, transport facilitation and transport routes	1.32031e-06	up
BBA_06577	ABC transporter	20.03.25	ABC transporters	Cellular transport, transport facilitation and transport routes	1.32031e-06	up
BBA_06725	ABC transporter	20.03.25	ABC transporters	Cellular transport, transport facilitation and transport routes	1.32031e-06	up
BBA_06751	Canalicular multispecific organic anion transporter 1	20.03.25	ABC transporters	Cellular transport, transport facilitation and transport routes	1.32031e-06	down
BBA_06806	Multidrug resistance protein MDR, putative	20.03.25	ABC transporters	Cellular transport, transport facilitation and transport routes	1.32031e-06	up
BBA_07031	MFS multidrug transporter	20.03.25	ABC transporters	Cellular transport, transport facilitation and transport routes	1.32031e-06	up
BBA_07120	Major facilitator superfamily transporter	20.03.25	ABC transporters	Cellular transport, transport facilitation and transport routes	1.32031e-06	down
BBA_07551	ABC transporter, transmembrane domain, type 1	20.03.25	ABC transporters	Cellular transport, transport facilitation and transport routes	1.32031e-06	up
BBA_08656	ABC transporter	20.03.25	ABC transporters	Cellular transport, transport facilitation and transport routes	1.32031e-06	up
BBA_08779	Multidrug resistance ABC transporter, putative	20.03.25	ABC transporters	Cellular transport, transport facilitation and transport routes	1.32031e-06	up
BBA_09123	Multidrug resistance protein MDR, putative	20.03.25	ABC transporters	Cellular transport, transport facilitation and transport routes	1.32031e-06	up
BBA_09317	ABC transporter	20.03.25	ABC transporters	Cellular transport, transport facilitation and transport routes	1.32031e-06	up
BBA_04706	MFS multidrug resistance transporter	20.09.16.07	non-vesicular cellular export	Cellular transport, transport facilitation and transport routes	0.00696631	up
BBA_05833	Major facilitator superfamily transporter	20.09.16.07	non-vesicular cellular export	Cellular transport, transport facilitation and transport routes	0.00696631	up
BBA_06942	MFS multidrug transporter, putative	20.09.16.07	non-vesicular cellular export	Cellular transport, transport facilitation and transport routes	0.00696631	down
BBA_09590	Major facilitator superfamily transporter	20.09.16.07	non-vesicular cellular export	Cellular transport, transport facilitation and transport routes	0.00696631	up
BBA_00761	Major facilitator superfamily transporter	20.09.18	cellular import	Cellular transport, transport facilitation and transport routes	0.00466692	up
BBA_00870	Permease-like protein	20.09.18	cellular import	Cellular transport, transport facilitation and transport routes	0.00466692	up
BBA_02037	Multicopper oxidase	20.09.18	cellular import	Cellular transport, transport facilitation and transport routes	0.00466692	up
BBA_02093	Major facilitator superfamily transporter	20.09.18	cellular import	Cellular transport, transport facilitation and transport routes	0.00466692	up
BBA_02429	Alpha glucoside transporter	20.09.18	cellular import	Cellular transport, transport facilitation and transport routes	0.00466692	up
BBA_02757	Aldo-keto reductase yakc	20.09.18	cellular import	Cellular transport, transport facilitation and transport routes	0.00466692	up
BBA_02761	Major facilitator superfamily, general substrate transporter	20.09.18	cellular import	Cellular transport, transport facilitation and transport routes	0.00466692	down
BBA_02762	Sugar transporter	20.09.18	cellular import	Cellular transport, transport facilitation and transport routes	0.00466692	up
BBA_02776	Choline transport protein	20.09.18	cellular import	Cellular transport, transport facilitation and transport routes	0.00466692	down
BBA_02916	MFS transporter, putative	20.09.18	cellular import	Cellular transport, transport facilitation and transport routes	0.00466692	down
BBA_02932	General substrate transporter	20.09.18	cellular import	Cellular transport, transport facilitation and transport routes	0.00466692	up
BBA_03457	Phthalate transporter	20.09.18	cellular import	Cellular transport, transport facilitation and transport routes	0.00466692	up
BBA_04029	Amino acid permease	20.09.18	cellular import	Cellular transport, transport facilitation and transport routes	0.00466692	down
BBA_04064	Allantoate permease	20.09.18	cellular import	Cellular transport, transport facilitation and transport routes	0.00466692	up
BBA_04205	Major facilitator superfamily transporter	20.09.18	cellular import	Cellular transport, transport facilitation and transport routes	0.00466692	up
BBA_04557	AP-3 adaptor complex subunit beta	20.09.18	cellular import	Cellular transport, transport facilitation and transport routes	0.00466692	up
BBA_04647	H(+)-myo-inositol cotransporter	20.09.18	cellular import	Cellular transport, transport facilitation and transport routes	0.00466692	up
BBA_04941	RadH flavin-dependent halogenase	20.09.18	cellular import	Cellular transport, transport facilitation and transport routes	0.00466692	up
BBA_05449	Metabolite transport protein GIT1	20.09.18	cellular import	Cellular transport, transport facilitation and transport routes	0.00466692	up
BBA_05625	Metal ion transporter metal ion transporter	20.09.18	cellular import	Cellular transport, transport facilitation and transport routes	0.00466692	up
BBA_05876	Major facilitator superfamily transporter	20.09.18	cellular import	Cellular transport, transport facilitation and transport routes	0.00466692	up
BBA_06081	Allantoate permease	20.09.18	cellular import	Cellular transport, transport facilitation and transport routes	0.00466692	up
BBA_06151	Ferric reductase like transmembrane component	20.09.18	cellular import	Cellular transport, transport facilitation and transport routes	0.00466692	down
BBA_06232	Amino acid permease	20.09.18	cellular import	Cellular transport, transport facilitation and transport routes	0.00466692	up
BBA_06357	MFS monocarboxylate transporter	20.09.18	cellular import	Cellular transport, transport facilitation and transport routes	0.00466692	up
BBA_06423	Cation transport ATPase	20.09.18	cellular import	Cellular transport, transport facilitation and transport routes	0.00466692	down
BBA_06458	POT family protein	20.09.18	cellular import	Cellular transport, transport facilitation and transport routes	0.00466692	up
BBA_06861	Inner membrane transport protein yfaV	20.09.18	cellular import	Cellular transport, transport facilitation and transport routes	0.00466692	up
BBA_07311	Ferro-O2-oxidoreductase	20.09.18	cellular import	Cellular transport, transport facilitation and transport routes	0.00466692	up
BBA_07554	MFS quinate transporter QutD	20.09.18	cellular import	Cellular transport, transport facilitation and transport routes	0.00466692	up
BBA_08060	MFS monosaccharide transporter, putative	20.09.18	cellular import	Cellular transport, transport facilitation and transport routes	0.00466692	up
BBA_08603	Methionine transporter, putative	20.09.18	cellular import	Cellular transport, transport facilitation and transport routes	0.00466692	up
BBA_08875	Ferric reductase like transmembrane component	20.09.18	cellular import	Cellular transport, transport facilitation and transport routes	0.00466692	down
BBA_08997	High-affinity methionine permease	20.09.18	cellular import	Cellular transport, transport facilitation and transport routes	0.00466692	up
BBA_09169	Hexose transport-related protein, putative	20.09.18	cellular import	Cellular transport, transport facilitation and transport routes	0.00466692	down
BBA_09325	Choline transport protein	20.09.18	cellular import	Cellular transport, transport facilitation and transport routes	0.00466692	down
BBA_09374	Phosphate-repressible phosphate permease	20.09.18	cellular import	Cellular transport, transport facilitation and transport routes	0.00466692	up
BBA_09393	Sugar transport protein	20.09.18	cellular import	Cellular transport, transport facilitation and transport routes	0.00466692	up
BBA_00065	Major facilitator superfamily transporter	20.09.18.07	non-vesicular cellular import	Cellular transport, transport facilitation and transport routes	0.000387366	down
BBA_00761	Major facilitator superfamily transporter	20.09.18.07	non-vesicular cellular import	Cellular transport, transport facilitation and transport routes	0.000387366	up
BBA_00923	Monocarboxylate transporter	20.09.18.07	non-vesicular cellular import	Cellular transport, transport facilitation and transport routes	0.000387366	down
BBA_01298	Monocarboxylate permease-like protein	20.09.18.07	non-vesicular cellular import	Cellular transport, transport facilitation and transport routes	0.000387366	up
BBA_01615	Aquaporin-2	20.09.18.07	non-vesicular cellular import	Cellular transport, transport facilitation and transport routes	0.000387366	down
BBA_01678	ZIP Zinc transporter family protein	20.09.18.07	non-vesicular cellular import	Cellular transport, transport facilitation and transport routes	0.000387366	down
BBA_01825	Siderochrome-iron transporter MirB	20.09.18.07	non-vesicular cellular import	Cellular transport, transport facilitation and transport routes	0.000387366	up
BBA_02093	Major facilitator superfamily transporter	20.09.18.07	non-vesicular cellular import	Cellular transport, transport facilitation and transport routes	0.000387366	up
BBA_02429	Alpha glucoside transporter	20.09.18.07	non-vesicular cellular import	Cellular transport, transport facilitation and transport routes	0.000387366	up
BBA_02761	Major facilitator superfamily, general substrate transporter	20.09.18.07	non-vesicular cellular import	Cellular transport, transport facilitation and transport routes	0.000387366	down
BBA_02762	Sugar transporter	20.09.18.07	non-vesicular cellular import	Cellular transport, transport facilitation and transport routes	0.000387366	up
BBA_02916	MFS transporter, putative	20.09.18.07	non-vesicular cellular import	Cellular transport, transport facilitation and transport routes	0.000387366	down
BBA_02932	General substrate transporter	20.09.18.07	non-vesicular cellular import	Cellular transport, transport facilitation and transport routes	0.000387366	up
BBA_03457	Phthalate transporter	20.09.18.07	non-vesicular cellular import	Cellular transport, transport facilitation and transport routes	0.000387366	up
BBA_04029	Amino acid permease	20.09.18.07	non-vesicular cellular import	Cellular transport, transport facilitation and transport routes	0.000387366	down
BBA_04064	Allantoate permease	20.09.18.07	non-vesicular cellular import	Cellular transport, transport facilitation and transport routes	0.000387366	up
BBA_04647	H(+)-myo-inositol cotransporter	20.09.18.07	non-vesicular cellular import	Cellular transport, transport facilitation and transport routes	0.000387366	up
BBA_04941	RadH flavin-dependent halogenase	20.09.18.07	non-vesicular cellular import	Cellular transport, transport facilitation and transport routes	0.000387366	up
BBA_05394	C4-dicarboxylate transporter/malic acid transporter	20.09.18.07	non-vesicular cellular import	Cellular transport, transport facilitation and transport routes	0.000387366	down
BBA_05625	Metal ion transporter metal ion transporter	20.09.18.07	non-vesicular cellular import	Cellular transport, transport facilitation and transport routes	0.000387366	up
BBA_06081	Allantoate permease	20.09.18.07	non-vesicular cellular import	Cellular transport, transport facilitation and transport routes	0.000387366	up
BBA_06357	MFS monocarboxylate transporter	20.09.18.07	non-vesicular cellular import	Cellular transport, transport facilitation and transport routes	0.000387366	up
BBA_06458	POT family protein	20.09.18.07	non-vesicular cellular import	Cellular transport, transport facilitation and transport routes	0.000387366	up
BBA_06861	Inner membrane transport protein yfaV	20.09.18.07	non-vesicular cellular import	Cellular transport, transport facilitation and transport routes	0.000387366	up
BBA_07340	Monocarboxylate permease-like protein	20.09.18.07	non-vesicular cellular import	Cellular transport, transport facilitation and transport routes	0.000387366	up
BBA_07554	MFS quinate transporter QutD	20.09.18.07	non-vesicular cellular import	Cellular transport, transport facilitation and transport routes	0.000387366	up
BBA_08060	MFS monosaccharide transporter, putative	20.09.18.07	non-vesicular cellular import	Cellular transport, transport facilitation and transport routes	0.000387366	up
BBA_08482	Major facilitator superfamily transporter	20.09.18.07	non-vesicular cellular import	Cellular transport, transport facilitation and transport routes	0.000387366	up
BBA_08603	Methionine transporter, putative	20.09.18.07	non-vesicular cellular import	Cellular transport, transport facilitation and transport routes	0.000387366	up
BBA_08997	High-affinity methionine permease	20.09.18.07	non-vesicular cellular import	Cellular transport, transport facilitation and transport routes	0.000387366	up
BBA_09169	Hexose transport-related protein, putative	20.09.18.07	non-vesicular cellular import	Cellular transport, transport facilitation and transport routes	0.000387366	down
BBA_09226	Siderophore iron transporter mirB	20.09.18.07	non-vesicular cellular import	Cellular transport, transport facilitation and transport routes	0.000387366	up
BBA_09393	Sugar transport protein	20.09.18.07	non-vesicular cellular import	Cellular transport, transport facilitation and transport routes	0.000387366	up
BBA_00005	ABC transporter transmembrane region	32.05.01	resistance proteins	Cell rescue, defense and virulence	0.00244165	up
BBA_02131	MFS transporter, putative	32.05.01	resistance proteins	Cell rescue, defense and virulence	0.00244165	up
BBA_02606	Multidrug resistance protein MDR, putative	32.05.01	resistance proteins	Cell rescue, defense and virulence	0.00244165	up
BBA_03030	MFS multidrug transporter	32.05.01	resistance proteins	Cell rescue, defense and virulence	0.00244165	up
BBA_03404	MFS multidrug transporter	32.05.01	resistance proteins	Cell rescue, defense and virulence	0.00244165	up
BBA_03613	MFS transporter	32.05.01	resistance proteins	Cell rescue, defense and virulence	0.00244165	up
BBA_03662	Multidrug resistance protein MDR, putative	32.05.01	resistance proteins	Cell rescue, defense and virulence	0.00244165	up
BBA_03666	ABC bile acid transporter, putative	32.05.01	resistance proteins	Cell rescue, defense and virulence	0.00244165	up
BBA_04828	Vacuolar basic amino acid transporter 1	32.05.01	resistance proteins	Cell rescue, defense and virulence	0.00244165	down
BBA_06558	ABC transporter, putative	32.05.01	resistance proteins	Cell rescue, defense and virulence	0.00244165	up
BBA_06560	ABC transporter	32.05.01	resistance proteins	Cell rescue, defense and virulence	0.00244165	up
BBA_06725	ABC transporter	32.05.01	resistance proteins	Cell rescue, defense and virulence	0.00244165	up
BBA_06751	Canalicular multispecific organic anion transporter 1	32.05.01	resistance proteins	Cell rescue, defense and virulence	0.00244165	down
BBA_06806	Multidrug resistance protein MDR, putative	32.05.01	resistance proteins	Cell rescue, defense and virulence	0.00244165	up
BBA_07031	MFS multidrug transporter	32.05.01	resistance proteins	Cell rescue, defense and virulence	0.00244165	up
BBA_07421	Flavin-binding monooxygenase-like family protein	32.05.01	resistance proteins	Cell rescue, defense and virulence	0.00244165	up
BBA_07551	ABC transporter, transmembrane domain, type 1	32.05.01	resistance proteins	Cell rescue, defense and virulence	0.00244165	up
BBA_07938	Flavin-binding monooxygenase-like family protein	32.05.01	resistance proteins	Cell rescue, defense and virulence	0.00244165	up
BBA_08656	ABC transporter	32.05.01	resistance proteins	Cell rescue, defense and virulence	0.00244165	up
BBA_09123	Multidrug resistance protein MDR, putative	32.05.01	resistance proteins	Cell rescue, defense and virulence	0.00244165	up
BBA_09317	ABC transporter	32.05.01	resistance proteins	Cell rescue, defense and virulence	0.00244165	up
BBA_09618	Dynamin GTPase, putative	32.05.01	resistance proteins	Cell rescue, defense and virulence	0.00244165	down
BBA_03413	Dimethyladenosine transferase	32.05.01.01	antibiotic resistance	Cell rescue, defense and virulence	0.0327011	down
BBA_05833	Major facilitator superfamily transporter	32.05.01.01	antibiotic resistance	Cell rescue, defense and virulence	0.0327011	up
BBA_06942	MFS multidrug transporter, putative	32.05.01.01	antibiotic resistance	Cell rescue, defense and virulence	0.0327011	down
BBA_00702	Lipase, putative	32.05.03	defense related proteins	Cell rescue, defense and virulence	0.000389479	up
BBA_02933	Carboxylesterase-like protein	32.05.03	defense related proteins	Cell rescue, defense and virulence	0.000389479	up
BBA_03904	SCP-like extracellular protein, putative	32.05.03	defense related proteins	Cell rescue, defense and virulence	0.000389479	down
BBA_04975	AMP-binding enzyme	32.05.03	defense related proteins	Cell rescue, defense and virulence	0.000389479	down
BBA_06266	Cytochrome P450 CYP570H1	32.05.03	defense related proteins	Cell rescue, defense and virulence	0.000389479	up
BBA_06727	Nonribosomal peptide synthase	32.05.03	defense related proteins	Cell rescue, defense and virulence	0.000389479	up
BBA_07331	N,O-diacetyl muramidase, putative	32.05.03	defense related proteins	Cell rescue, defense and virulence	0.000389479	up
BBA_07336	Cytochrome P450 CYP623C1	32.05.03	defense related proteins	Cell rescue, defense and virulence	0.000389479	up
BBA_07553	Glutamate decarboxylase (EC 4.1.1.15)	32.05.03	defense related proteins	Cell rescue, defense and virulence	0.000389479	up
BBA_07611	Non-ribosomal peptide synthetase	32.05.03	defense related proteins	Cell rescue, defense and virulence	0.000389479	up
BBA_08222	Nonribosomal peptide synthase, putative	32.05.03	defense related proteins	Cell rescue, defense and virulence	0.000389479	up
BBA_09286	Oxygenase-like protein	32.05.03	defense related proteins	Cell rescue, defense and virulence	0.000389479	up
BBA_09508	CAP domain-containing protein	32.05.03	defense related proteins	Cell rescue, defense and virulence	0.000389479	up
BBA_09618	Dynamin GTPase, putative	32.05.03	defense related proteins	Cell rescue, defense and virulence	0.000389479	down
BBA_09914	Dynamin GTPase	32.05.03	defense related proteins	Cell rescue, defense and virulence	0.000389479	up
BBA_00950	Phosphatidylinositol-specific phospholipase C	32.05.05	virulence, disease factors	Cell rescue, defense and virulence	0.00209427	up
BBA_01104	Polysaccharide export protein	32.05.05	virulence, disease factors	Cell rescue, defense and virulence	0.00209427	up
BBA_01841	Polyketide synthase	32.05.05	virulence, disease factors	Cell rescue, defense and virulence	0.00209427	down
BBA_02044	Integral membrane protein, putative	32.05.05	virulence, disease factors	Cell rescue, defense and virulence	0.00209427	down
BBA_02325	Sugar 1,4-lactone oxidase	32.05.05	virulence, disease factors	Cell rescue, defense and virulence	0.00209427	down
BBA_02701	Asp-hemolysin	32.05.05	virulence, disease factors	Cell rescue, defense and virulence	0.00209427	up
BBA_02754	LysM domain-containing protein	32.05.05	virulence, disease factors	Cell rescue, defense and virulence	0.00209427	up
BBA_03904	SCP-like extracellular protein, putative	32.05.05	virulence, disease factors	Cell rescue, defense and virulence	0.00209427	down
BBA_03957	Integral membrane protein	32.05.05	virulence, disease factors	Cell rescue, defense and virulence	0.00209427	down
BBA_05308	Acyltransferase-like protein	32.05.05	virulence, disease factors	Cell rescue, defense and virulence	0.00209427	up
BBA_05711	CFEM domain-containing protein	32.05.05	virulence, disease factors	Cell rescue, defense and virulence	0.00209427	up
BBA_05887	Gamma-glutamyltranspeptidase	32.05.05	virulence, disease factors	Cell rescue, defense and virulence	0.00209427	up
BBA_07146	LysM domain-containing protein	32.05.05	virulence, disease factors	Cell rescue, defense and virulence	0.00209427	up
BBA_07459	Sterol glucosyltransferase	32.05.05	virulence, disease factors	Cell rescue, defense and virulence	0.00209427	up
BBA_08179	Polyketide synthase	32.05.05	virulence, disease factors	Cell rescue, defense and virulence	0.00209427	up
BBA_09289	Pectin lyase fold/virulence factor	32.05.05	virulence, disease factors	Cell rescue, defense and virulence	0.00209427	up
BBA_09745	Polyketide synthase	32.05.05	virulence, disease factors	Cell rescue, defense and virulence	0.00209427	up
BBA_10302	Polyketide synthase	32.05.05	virulence, disease factors	Cell rescue, defense and virulence	0.00209427	down
BBA_02230	Chitinase-like protein	32.05.05.01	toxins	Cell rescue, defense and virulence	0.00418048	up
BBA_02384	Cytochrome P450 CYP542B3	32.05.05.01	toxins	Cell rescue, defense and virulence	0.00418048	up
BBA_02941	Chitinase A1	32.05.05.01	toxins	Cell rescue, defense and virulence	0.00418048	up
BBA_06726	Cytochrome P450 CYP625A1	32.05.05.01	toxins	Cell rescue, defense and virulence	0.00418048	up
BBA_06727	Nonribosomal peptide synthase	32.05.05.01	toxins	Cell rescue, defense and virulence	0.00418048	up
BBA_07548	Nonribosomal peptide synthase	32.05.05.01	toxins	Cell rescue, defense and virulence	0.00418048	up
BBA_08424	Nonribosomal peptide synthase, putative	32.05.05.01	toxins	Cell rescue, defense and virulence	0.00418048	up
BBA_09573	Cytochrome P450 CYP542B3	32.05.05.01	toxins	Cell rescue, defense and virulence	0.00418048	up
BBA_09585	Symbiotic chitinase	32.05.05.01	toxins	Cell rescue, defense and virulence	0.00418048	up
BBA_10010	Cytochrome P450 CYP542B2	32.05.05.01	toxins	Cell rescue, defense and virulence	0.00418048	up
BBA_02275	Cytochrome P450 CYP5202A1	32.07.01	detoxification involving cytochrome P450	Cell rescue, defense and virulence	2.846864e-7	up
BBA_02384	Cytochrome P450 CYP542B3	32.07.01	detoxification involving cytochrome P450	Cell rescue, defense and virulence	2.846864e-7	up
BBA_02698	Cytochrome P450 CYP5080B3	32.07.01	detoxification involving cytochrome P450	Cell rescue, defense and virulence	2.846864e-7	up
BBA_02751	Cytochrome P450 CYP5282A1	32.07.01	detoxification involving cytochrome P450	Cell rescue, defense and virulence	2.846864e-7	up
BBA_02823	Cytochrome P450 CYP504E1	32.07.01	detoxification involving cytochrome P450	Cell rescue, defense and virulence	2.846864e-7	up
BBA_03458	TfdA family Taurine catabolism dioxygenase TauD	32.07.01	detoxification involving cytochrome P450	Cell rescue, defense and virulence	2.846864e-7	up
BBA_03934	Cytochrome P450 CYP617A1	32.07.01	detoxification involving cytochrome P450	Cell rescue, defense and virulence	2.846864e-7	down
BBA_04648	Cytochrome P450 CYP5280A1P	32.07.01	detoxification involving cytochrome P450	Cell rescue, defense and virulence	2.846864e-7	up
BBA_04705	Cytochrome P450 CYP5293A1	32.07.01	detoxification involving cytochrome P450	Cell rescue, defense and virulence	2.846864e-7	up
BBA_04832	Cytochrome P450 CYP684B2	32.07.01	detoxification involving cytochrome P450	Cell rescue, defense and virulence	2.846864e-7	up
BBA_06266	Cytochrome P450 CYP570H1	32.07.01	detoxification involving cytochrome P450	Cell rescue, defense and virulence	2.846864e-7	up
BBA_06726	Cytochrome P450 CYP625A1	32.07.01	detoxification involving cytochrome P450	Cell rescue, defense and virulence	2.846864e-7	up
BBA_06824	Cytochrome P450 CYP51F2	32.07.01	detoxification involving cytochrome P450	Cell rescue, defense and virulence	2.846864e-7	up
BBA_07336	Cytochrome P450 CYP623C1	32.07.01	detoxification involving cytochrome P450	Cell rescue, defense and virulence	2.846864e-7	up
BBA_07613	Cytochrome P450 CYP684A2	32.07.01	detoxification involving cytochrome P450	Cell rescue, defense and virulence	2.846864e-7	up
BBA_07651	TfdA family Taurine catabolism dioxygenase TauD	32.07.01	detoxification involving cytochrome P450	Cell rescue, defense and virulence	2.846864e-7	up
BBA_08425	Cytochrome P450 CYP5262A3	32.07.01	detoxification involving cytochrome P450	Cell rescue, defense and virulence	2.846864e-7	up
BBA_09012	Cytochrome P450 CYP617A1	32.07.01	detoxification involving cytochrome P450	Cell rescue, defense and virulence	2.846864e-7	up
BBA_09573	Cytochrome P450 CYP542B3	32.07.01	detoxification involving cytochrome P450	Cell rescue, defense and virulence	2.846864e-7	up
BBA_10010	Cytochrome P450 CYP542B2	32.07.01	detoxification involving cytochrome P450	Cell rescue, defense and virulence	2.846864e-7	up
BBA_00005	ABC transporter transmembrane region	32.07.05	detoxification by export	Cell rescue, defense and virulence	0.00440112	up
BBA_00183	Major facilitator superfamily transporter	32.07.05	detoxification by export	Cell rescue, defense and virulence	0.00440112	up
BBA_01397	ABC multidrug transporter, putative	32.07.05	detoxification by export	Cell rescue, defense and virulence	0.00440112	up
BBA_01781	ABC-2 type transporter	32.07.05	detoxification by export	Cell rescue, defense and virulence	0.00440112	up
BBA_01782	MFS multidrug transporter	32.07.05	detoxification by export	Cell rescue, defense and virulence	0.00440112	down
BBA_02131	MFS transporter, putative	32.07.05	detoxification by export	Cell rescue, defense and virulence	0.00440112	up
BBA_02556	ABC transporter, putative	32.07.05	detoxification by export	Cell rescue, defense and virulence	0.00440112	up
BBA_02918	Major facilitator superfamily transporter	32.07.05	detoxification by export	Cell rescue, defense and virulence	0.00440112	down
BBA_03030	MFS multidrug transporter	32.07.05	detoxification by export	Cell rescue, defense and virulence	0.00440112	up
BBA_03404	MFS multidrug transporter	32.07.05	detoxification by export	Cell rescue, defense and virulence	0.00440112	up
BBA_04706	MFS multidrug resistance transporter	32.07.05	detoxification by export	Cell rescue, defense and virulence	0.00440112	up
BBA_04828	Vacuolar basic amino acid transporter 1	32.07.05	detoxification by export	Cell rescue, defense and virulence	0.00440112	down
BBA_05822	Major facilitator superfamily transporter	32.07.05	detoxification by export	Cell rescue, defense and virulence	0.00440112	down
BBA_05833	Major facilitator superfamily transporter	32.07.05	detoxification by export	Cell rescue, defense and virulence	0.00440112	up
BBA_06344	Drug resistance protein	32.07.05	detoxification by export	Cell rescue, defense and virulence	0.00440112	down
BBA_06942	MFS multidrug transporter, putative	32.07.05	detoxification by export	Cell rescue, defense and virulence	0.00440112	down
BBA_07031	MFS multidrug transporter	32.07.05	detoxification by export	Cell rescue, defense and virulence	0.00440112	up
BBA_07120	Major facilitator superfamily transporter	32.07.05	detoxification by export	Cell rescue, defense and virulence	0.00440112	down
BBA_07140	Major facilitator superfamily transporter	32.07.05	detoxification by export	Cell rescue, defense and virulence	0.00440112	up
BBA_08779	Multidrug resistance ABC transporter, putative	32.07.05	detoxification by export	Cell rescue, defense and virulence	0.00440112	up
BBA_09590	Major facilitator superfamily transporter	32.07.05	detoxification by export	Cell rescue, defense and virulence	0.00440112	up
BBA_10175	Major facilitator superfamily transporter	32.07.05	detoxification by export	Cell rescue, defense and virulence	0.00440112	down
BBA_03339	Glutathione S-transferase, putative	32.07.07.03	glutathione conjugation reaction	Cell rescue, defense and virulence	0.0344931	up
BBA_07250	MAPEG family protein	32.07.07.03	glutathione conjugation reaction	Cell rescue, defense and virulence	0.0344931	up
BBA_08184	Glutathione-s-transferase	32.07.07.03	glutathione conjugation reaction	Cell rescue, defense and virulence	0.0344931	up
BBA_08298	Maleylacetoacetate isomerase	32.07.07.03	glutathione conjugation reaction	Cell rescue, defense and virulence	0.0344931	down
BBA_00792	Beta-1, 3 exoglucanase	32.10.07	degradation / modification of foreign (exogenous) polysaccharides	Cell rescue, defense and virulence	0.00724638	up
BBA_02754	LysM domain-containing protein	32.10.07	degradation / modification of foreign (exogenous) polysaccharides	Cell rescue, defense and virulence	0.00724638	up
BBA_05929	WSC domain-containing protein	32.10.07	degradation / modification of foreign (exogenous) polysaccharides	Cell rescue, defense and virulence	0.00724638	up
BBA_07146	LysM domain-containing protein	32.10.07	degradation / modification of foreign (exogenous) polysaccharides	Cell rescue, defense and virulence	0.00724638	up
BBA_09289	Pectin lyase fold/virulence factor	32.10.07	degradation / modification of foreign (exogenous) polysaccharides	Cell rescue, defense and virulence	0.00724638	up
BBA_09468	WSC domain-containing protein	32.10.07	degradation / modification of foreign (exogenous) polysaccharides	Cell rescue, defense and virulence	0.00724638	up
BBA_00702	Lipase, putative	32.10.09	degradation / modification of foreign (exogenous) ester compounds	Cell rescue, defense and virulence	0.011054	up
BBA_02456	Carotenoid ester lipase	32.10.09	degradation / modification of foreign (exogenous) ester compounds	Cell rescue, defense and virulence	0.011054	up
BBA_02933	Carboxylesterase-like protein	32.10.09	degradation / modification of foreign (exogenous) ester compounds	Cell rescue, defense and virulence	0.011054	up
BBA_01397	ABC multidrug transporter, putative	34.11.03	chemoperception and response	Interaction with the environment	0.0162782	up
BBA_02018	ABC transporter	34.11.03	chemoperception and response	Interaction with the environment	0.0162782	up
BBA_02366	ATP-binding cassette sub-family A member 9	34.11.03	chemoperception and response	Interaction with the environment	0.0162782	up
BBA_02456	Carotenoid ester lipase	34.11.03	chemoperception and response	Interaction with the environment	0.0162782	up
BBA_02815	ABC transporter	34.11.03	chemoperception and response	Interaction with the environment	0.0162782	up
BBA_03339	Glutathione S-transferase, putative	34.11.03	chemoperception and response	Interaction with the environment	0.0162782	up
BBA_06070	ABC multidrug transporter	34.11.03	chemoperception and response	Interaction with the environment	0.0162782	up
BBA_07938	Flavin-binding monooxygenase-like family protein	34.11.03	chemoperception and response	Interaction with the environment	0.0162782	up
BBA_08184	Glutathione-s-transferase	34.11.03	chemoperception and response	Interaction with the environment	0.0162782	up
BBA_09317	ABC transporter	34.11.03	chemoperception and response	Interaction with the environment	0.0162782	up
BBA_09359	Hemolysin-III channel protein Izh2, putative	34.11.03	chemoperception and response	Interaction with the environment	0.0162782	up
BBA_09790	Flavin-containing monooxygenase (EC 1.-.-.-)	34.11.03	chemoperception and response	Interaction with the environment	0.0162782	up
BBA_02230	Chitinase-like protein	34.11.12	perception of nutrients and nutritional adaptation	Interaction with the environment	0.0158698	up
BBA_02398	Aromatic and neutral aliphatic amino acid permease	34.11.12	perception of nutrients and nutritional adaptation	Interaction with the environment	0.0158698	down
BBA_02932	General substrate transporter	34.11.12	perception of nutrients and nutritional adaptation	Interaction with the environment	0.0158698	up
BBA_02941	Chitinase A1	34.11.12	perception of nutrients and nutritional adaptation	Interaction with the environment	0.0158698	up
BBA_03213	Putative aspartic protease	34.11.12	perception of nutrients and nutritional adaptation	Interaction with the environment	0.0158698	up
BBA_03409	Cytochrome P450 CYP639A3	34.11.12	perception of nutrients and nutritional adaptation	Interaction with the environment	0.0158698	up
BBA_03922	Transmembrane amino acid transporter	34.11.12	perception of nutrients and nutritional adaptation	Interaction with the environment	0.0158698	down
BBA_03953	Eukaryotic aspartyl protease	34.11.12	perception of nutrients and nutritional adaptation	Interaction with the environment	0.0158698	up
BBA_04647	H(+)-myo-inositol cotransporter	34.11.12	perception of nutrients and nutritional adaptation	Interaction with the environment	0.0158698	up
BBA_04781	Putative aspartic protease	34.11.12	perception of nutrients and nutritional adaptation	Interaction with the environment	0.0158698	up
BBA_07554	MFS quinate transporter QutD	34.11.12	perception of nutrients and nutritional adaptation	Interaction with the environment	0.0158698	up
BBA_09359	Hemolysin-III channel protein Izh2, putative	34.11.12	perception of nutrients and nutritional adaptation	Interaction with the environment	0.0158698	up
BBA_09393	Sugar transport protein	34.11.12	perception of nutrients and nutritional adaptation	Interaction with the environment	0.0158698	up
BBA_09585	Symbiotic chitinase	34.11.12	perception of nutrients and nutritional adaptation	Interaction with the environment	0.0158698	up

## Sheet: TABLE S5
Table S5 Lists of DEGs annotated in different Funcat categories in ΔHst3ΔHst4 versus WT.
Gene ID	Protein name	FunCat ID	FunCat description	FunCat main category	P value	Regulation
BBA_00095	Oxidoreductase molybdopterin binding domain-containing protein	1.02	nitrogen, sulfur and selenium metabolism	Metabolism	0.0283021	down
BBA_00522	Urease (EC 3.5.1.5) (Urea amidohydrolase)	1.02	nitrogen, sulfur and selenium metabolism	Metabolism	0.0283021	down
BBA_00851	Small oligopeptide transporter, OPT family	1.02	nitrogen, sulfur and selenium metabolism	Metabolism	0.0283021	down
BBA_00944	Nitrite transporter	1.02	nitrogen, sulfur and selenium metabolism	Metabolism	0.0283021	down
BBA_01111	Cysteine synthase	1.02	nitrogen, sulfur and selenium metabolism	Metabolism	0.0283021	down
BBA_01609	Aminotransferase class I and II	1.02	nitrogen, sulfur and selenium metabolism	Metabolism	0.0283021	up
BBA_02438	General amidase GmdA	1.02	nitrogen, sulfur and selenium metabolism	Metabolism	0.0283021	up
BBA_02451	Oligopeptide transporter	1.02	nitrogen, sulfur and selenium metabolism	Metabolism	0.0283021	down
BBA_03506	Pyridoxal phosphate-dependent transferase	1.02	nitrogen, sulfur and selenium metabolism	Metabolism	0.0283021	down
BBA_03753	Glutamate/Leucine/Phenylalanine/Valine dehydrogenase	1.02	nitrogen, sulfur and selenium metabolism	Metabolism	0.0283021	up
BBA_04480	Oligopeptide transporter	1.02	nitrogen, sulfur and selenium metabolism	Metabolism	0.0283021	down
BBA_04638	Flavohemoglobin-like protein	1.02	nitrogen, sulfur and selenium metabolism	Metabolism	0.0283021	down
BBA_04648	Cytochrome P450 CYP5280A1P	1.02	nitrogen, sulfur and selenium metabolism	Metabolism	0.0283021	up
BBA_05291	Flavin-containing monooxygenase (EC 1.-.-.-)	1.02	nitrogen, sulfur and selenium metabolism	Metabolism	0.0283021	down
BBA_05572	Glycine dehydrogenase	1.02	nitrogen, sulfur and selenium metabolism	Metabolism	0.0283021	down
BBA_05739	Dibenzothiophene desulfurization enzyme A	1.02	nitrogen, sulfur and selenium metabolism	Metabolism	0.0283021	down
BBA_06037	Carbon-nitrogen hydrolase	1.02	nitrogen, sulfur and selenium metabolism	Metabolism	0.0283021	down
BBA_07234	Flavin-containing monooxygenase (EC 1.-.-.-)	1.02	nitrogen, sulfur and selenium metabolism	Metabolism	0.0283021	down
BBA_07280	Oxidoreductase 2-nitropropane dioxygenase family, putative	1.02	nitrogen, sulfur and selenium metabolism	Metabolism	0.0283021	down
BBA_07469	Fungal specific transcription factor domain protein	1.02	nitrogen, sulfur and selenium metabolism	Metabolism	0.0283021	down
BBA_07613	Cytochrome P450 CYP684A2	1.02	nitrogen, sulfur and selenium metabolism	Metabolism	0.0283021	up
BBA_07651	TfdA family Taurine catabolism dioxygenase TauD	1.02	nitrogen, sulfur and selenium metabolism	Metabolism	0.0283021	down
BBA_08197	2-nitropropane dioxygenase	1.02	nitrogen, sulfur and selenium metabolism	Metabolism	0.0283021	down
BBA_08251	Amidohydrolase-like protein	1.02	nitrogen, sulfur and selenium metabolism	Metabolism	0.0283021	down
BBA_08745	Cystathionine gamma-synthase	1.02	nitrogen, sulfur and selenium metabolism	Metabolism	0.0283021	down
BBA_09208	Flavin-containing monooxygenase (EC 1.-.-.-)	1.02	nitrogen, sulfur and selenium metabolism	Metabolism	0.0283021	up
BBA_09786	Nitrilotriacetate monooxygenase component B	1.02	nitrogen, sulfur and selenium metabolism	Metabolism	0.0283021	up
BBA_09810	Aminotransferase class-III	1.02	nitrogen, sulfur and selenium metabolism	Metabolism	0.0283021	up
BBA_10173	K-3-type glutaminase	1.02	nitrogen, sulfur and selenium metabolism	Metabolism	0.0283021	down
BBA_00047	Cel5b-like protein	1.05	C-compound and carbohydrate metabolism	Metabolism	0.000112474	up
BBA_00062	Cellobiose dehydrogenase	1.05	C-compound and carbohydrate metabolism	Metabolism	0.000112474	up
BBA_00515	Concanavalin A-like lectin/glucanase	1.05	C-compound and carbohydrate metabolism	Metabolism	0.000112474	down
BBA_00625	Alpha-galactosidase (EC 3.2.1.22) (Melibiase)	1.05	C-compound and carbohydrate metabolism	Metabolism	0.000112474	down
BBA_00626	Amidohydrolase family protein	1.05	C-compound and carbohydrate metabolism	Metabolism	0.000112474	down
BBA_00628	Salicylate hydroxylase	1.05	C-compound and carbohydrate metabolism	Metabolism	0.000112474	down
BBA_00675	Hexose transporter	1.05	C-compound and carbohydrate metabolism	Metabolism	0.000112474	down
BBA_00702	Lipase, putative	1.05	C-compound and carbohydrate metabolism	Metabolism	0.000112474	down
BBA_00709	FAD binding domain-containing protein	1.05	C-compound and carbohydrate metabolism	Metabolism	0.000112474	up
BBA_00792	Beta-1, 3 exoglucanase	1.05	C-compound and carbohydrate metabolism	Metabolism	0.000112474	down
BBA_00847	Alkaline phosphatase	1.05	C-compound and carbohydrate metabolism	Metabolism	0.000112474	up
BBA_00992	Tat pathway signal sequence	1.05	C-compound and carbohydrate metabolism	Metabolism	0.000112474	down
BBA_01022	WSC domain-containing protein	1.05	C-compound and carbohydrate metabolism	Metabolism	0.000112474	down
BBA_01061	Epoxide hydrolase	1.05	C-compound and carbohydrate metabolism	Metabolism	0.000112474	down
BBA_01184	FAD binding domain protein	1.05	C-compound and carbohydrate metabolism	Metabolism	0.000112474	down
BBA_01215	Oxidoreductase, short chain dehydrogenase/reductase family superfamily	1.05	C-compound and carbohydrate metabolism	Metabolism	0.000112474	up
BBA_01589	Xylose isomerase-like TIM barrel	1.05	C-compound and carbohydrate metabolism	Metabolism	0.000112474	up
BBA_01611	FAD binding domain-containing protein	1.05	C-compound and carbohydrate metabolism	Metabolism	0.000112474	up
BBA_01842	Nucleotide sugar dehydrogenase	1.05	C-compound and carbohydrate metabolism	Metabolism	0.000112474	up
BBA_01877	Alpha-glucosidase b	1.05	C-compound and carbohydrate metabolism	Metabolism	0.000112474	down
BBA_02128	Glycoside hydrolase, family 31	1.05	C-compound and carbohydrate metabolism	Metabolism	0.000112474	up
BBA_02516	Malate synthase (EC 2.3.3.9)	1.05	C-compound and carbohydrate metabolism	Metabolism	0.000112474	up
BBA_02541	Dihydroxyacetone kinase	1.05	C-compound and carbohydrate metabolism	Metabolism	0.000112474	down
BBA_02648	Malic enzyme	1.05	C-compound and carbohydrate metabolism	Metabolism	0.000112474	down
BBA_02695	Short chain dehydrogenase	1.05	C-compound and carbohydrate metabolism	Metabolism	0.000112474	up
BBA_02702	Salicylate hydroxylase	1.05	C-compound and carbohydrate metabolism	Metabolism	0.000112474	down
BBA_02749	17beta-hydroxysteroid dehydrogenase	1.05	C-compound and carbohydrate metabolism	Metabolism	0.000112474	up
BBA_02927	Alcohol dehydrogenase zinc-binding domain-containing protein	1.05	C-compound and carbohydrate metabolism	Metabolism	0.000112474	down
BBA_03012	NAD-binding Rossmann fold oxidoreductase family protein	1.05	C-compound and carbohydrate metabolism	Metabolism	0.000112474	up
BBA_03098	Zinc-binding dehydrogenase	1.05	C-compound and carbohydrate metabolism	Metabolism	0.000112474	down
BBA_03176	NAD dependent epimerase/dehydratase	1.05	C-compound and carbohydrate metabolism	Metabolism	0.000112474	down
BBA_03330	Mannose-6-phosphate isomerase	1.05	C-compound and carbohydrate metabolism	Metabolism	0.000112474	down
BBA_03640	Citrinin biosynthesis oxydoreductase CtnB	1.05	C-compound and carbohydrate metabolism	Metabolism	0.000112474	down
BBA_03660	Glycoside hydrolase, family 29	1.05	C-compound and carbohydrate metabolism	Metabolism	0.000112474	up
BBA_03682	Isoflavone reductase family protein	1.05	C-compound and carbohydrate metabolism	Metabolism	0.000112474	down
BBA_03839	FAD-dependent oxygenase	1.05	C-compound and carbohydrate metabolism	Metabolism	0.000112474	down
BBA_03841	NADP-dependent glycerol dehydrogenase	1.05	C-compound and carbohydrate metabolism	Metabolism	0.000112474	down
BBA_03883	Phytase, putative	1.05	C-compound and carbohydrate metabolism	Metabolism	0.000112474	down
BBA_04168	Extradiol ring-cleavage dioxygenase class III protein subunit B	1.05	C-compound and carbohydrate metabolism	Metabolism	0.000112474	down
BBA_04175	Kynurenine 3-monooxygenase	1.05	C-compound and carbohydrate metabolism	Metabolism	0.000112474	down
BBA_04294	Short chain dehydrogenase	1.05	C-compound and carbohydrate metabolism	Metabolism	0.000112474	down
BBA_04306	WSC domain-containing protein	1.05	C-compound and carbohydrate metabolism	Metabolism	0.000112474	up
BBA_04602	NAD dependent epimerase/dehydratase	1.05	C-compound and carbohydrate metabolism	Metabolism	0.000112474	up
BBA_04633	Oxidoreductase, short-chain dehydrogenase/reductase family	1.05	C-compound and carbohydrate metabolism	Metabolism	0.000112474	down
BBA_04647	H(+)-myo-inositol cotransporter	1.05	C-compound and carbohydrate metabolism	Metabolism	0.000112474	up
BBA_04668	Phenylacrylic acid decarboxylase, putative	1.05	C-compound and carbohydrate metabolism	Metabolism	0.000112474	up
BBA_04679	Urea amidolyase, putative	1.05	C-compound and carbohydrate metabolism	Metabolism	0.000112474	up
BBA_04806	SIS domain-containing protein	1.05	C-compound and carbohydrate metabolism	Metabolism	0.000112474	down
BBA_04969	Ribose 5-phosphate isomerase	1.05	C-compound and carbohydrate metabolism	Metabolism	0.000112474	down
BBA_04970	Dihydroxyacetone kinase	1.05	C-compound and carbohydrate metabolism	Metabolism	0.000112474	down
BBA_05047	D-isomer specific 2-hydroxyacid dehydrogenase	1.05	C-compound and carbohydrate metabolism	Metabolism	0.000112474	down
BBA_05177	Enoyl reductase	1.05	C-compound and carbohydrate metabolism	Metabolism	0.000112474	up
BBA_05262	WSC domain-containing protein	1.05	C-compound and carbohydrate metabolism	Metabolism	0.000112474	up
BBA_05353	Class III chitinase ChiA2	1.05	C-compound and carbohydrate metabolism	Metabolism	0.000112474	down
BBA_05394	C4-dicarboxylate transporter/malic acid transporter	1.05	C-compound and carbohydrate metabolism	Metabolism	0.000112474	down
BBA_05674	Hexose transporter	1.05	C-compound and carbohydrate metabolism	Metabolism	0.000112474	down
BBA_05739	Dibenzothiophene desulfurization enzyme A	1.05	C-compound and carbohydrate metabolism	Metabolism	0.000112474	down
BBA_05779	Short chain dehydrogenase	1.05	C-compound and carbohydrate metabolism	Metabolism	0.000112474	up
BBA_05929	WSC domain-containing protein	1.05	C-compound and carbohydrate metabolism	Metabolism	0.000112474	down
BBA_06055	Dihydroflavonal-4-reductase protein	1.05	C-compound and carbohydrate metabolism	Metabolism	0.000112474	down
BBA_06166	Alcohol dehydrogenase I	1.05	C-compound and carbohydrate metabolism	Metabolism	0.000112474	down
BBA_06217	Quinone oxidoreductase	1.05	C-compound and carbohydrate metabolism	Metabolism	0.000112474	down
BBA_06266	Cytochrome P450 CYP570H1	1.05	C-compound and carbohydrate metabolism	Metabolism	0.000112474	up
BBA_06297	Chitinase-like protein	1.05	C-compound and carbohydrate metabolism	Metabolism	0.000112474	down
BBA_06317	Chitinase-like protein	1.05	C-compound and carbohydrate metabolism	Metabolism	0.000112474	down
BBA_06349	Zinc-binding dehydrogenase	1.05	C-compound and carbohydrate metabolism	Metabolism	0.000112474	down
BBA_06360	Succinyl-CoA synthetase, beta subunit	1.05	C-compound and carbohydrate metabolism	Metabolism	0.000112474	down
BBA_06379	Glycoside hydrolase family 16 protein	1.05	C-compound and carbohydrate metabolism	Metabolism	0.000112474	up
BBA_06425	Beta-galactosidase (EC 3.2.1.23)	1.05	C-compound and carbohydrate metabolism	Metabolism	0.000112474	down
BBA_06533	Alcohol oxidase	1.05	C-compound and carbohydrate metabolism	Metabolism	0.000112474	down
BBA_06536	Carboxylic acid transport protein	1.05	C-compound and carbohydrate metabolism	Metabolism	0.000112474	up
BBA_06616	Short chain dehydrogenase	1.05	C-compound and carbohydrate metabolism	Metabolism	0.000112474	down
BBA_06800	Beta-galactosidase (EC 3.2.1.23)	1.05	C-compound and carbohydrate metabolism	Metabolism	0.000112474	down
BBA_06941	Short-chain type dehydrogenase, putative	1.05	C-compound and carbohydrate metabolism	Metabolism	0.000112474	down
BBA_06995	Aerobactin siderophore biosynthesis protein iucB	1.05	C-compound and carbohydrate metabolism	Metabolism	0.000112474	down
BBA_07078	Leukotriene A-4 hydrolase/aminopeptidase	1.05	C-compound and carbohydrate metabolism	Metabolism	0.000112474	down
BBA_07082	2OG-Fe(II) oxygenase superfamily protein	1.05	C-compound and carbohydrate metabolism	Metabolism	0.000112474	up
BBA_07150	Sedoheptulose-1,7-bisphosphatase	1.05	C-compound and carbohydrate metabolism	Metabolism	0.000112474	down
BBA_07297	Oxidoreductase, short-chain dehydrogenase/reductase	1.05	C-compound and carbohydrate metabolism	Metabolism	0.000112474	down
BBA_07337	Alcohol dehydrogenase	1.05	C-compound and carbohydrate metabolism	Metabolism	0.000112474	up
BBA_07371	Alcohol dehydrogenase	1.05	C-compound and carbohydrate metabolism	Metabolism	0.000112474	up
BBA_07632	Oxalate decarboxylase family bicupin	1.05	C-compound and carbohydrate metabolism	Metabolism	0.000112474	down
BBA_07651	TfdA family Taurine catabolism dioxygenase TauD	1.05	C-compound and carbohydrate metabolism	Metabolism	0.000112474	down
BBA_07745	Glycoside hydrolase, catalytic core	1.05	C-compound and carbohydrate metabolism	Metabolism	0.000112474	down
BBA_07942	Chitinase 18-4	1.05	C-compound and carbohydrate metabolism	Metabolism	0.000112474	down
BBA_08252	2-amino-3-carboxymuconate-6-semialdehyde decarboxylase	1.05	C-compound and carbohydrate metabolism	Metabolism	0.000112474	down
BBA_08363	Elongation of fatty acids protein (EC 2.3.1.199) (Very-long-chain 3-oxoacyl-CoA synthase)	1.05	C-compound and carbohydrate metabolism	Metabolism	0.000112474	down
BBA_08393	FAD binding domain-containing protein	1.05	C-compound and carbohydrate metabolism	Metabolism	0.000112474	down
BBA_08497	Beta-hexosaminidase (EC 3.2.1.52)	1.05	C-compound and carbohydrate metabolism	Metabolism	0.000112474	down
BBA_08519	Lactoylglutathione lyase (EC 4.4.1.5) (Glyoxalase I)	1.05	C-compound and carbohydrate metabolism	Metabolism	0.000112474	down
BBA_08607	Succinyl-CoA synthetase-like protein	1.05	C-compound and carbohydrate metabolism	Metabolism	0.000112474	down
BBA_08608	ATP-citrate synthase subunit 1	1.05	C-compound and carbohydrate metabolism	Metabolism	0.000112474	down
BBA_08641	GNAT family acetyltransferase	1.05	C-compound and carbohydrate metabolism	Metabolism	0.000112474	up
BBA_08689	Putative GMC oxidoreductase	1.05	C-compound and carbohydrate metabolism	Metabolism	0.000112474	up
BBA_08790	Zinc-binding dehydrogenase	1.05	C-compound and carbohydrate metabolism	Metabolism	0.000112474	down
BBA_08801	Beta-1,6-glucanase	1.05	C-compound and carbohydrate metabolism	Metabolism	0.000112474	down
BBA_08832	Alcohol dehydrogenase zinc-binding domain protein	1.05	C-compound and carbohydrate metabolism	Metabolism	0.000112474	up
BBA_08989	Short-chain dehydrogenase	1.05	C-compound and carbohydrate metabolism	Metabolism	0.000112474	up
BBA_09016	Gluconate 5-dehydrogenase	1.05	C-compound and carbohydrate metabolism	Metabolism	0.000112474	up
BBA_09120	Hydrolase-like protein	1.05	C-compound and carbohydrate metabolism	Metabolism	0.000112474	up
BBA_09393	Sugar transport protein	1.05	C-compound and carbohydrate metabolism	Metabolism	0.000112474	down
BBA_09479	Exo-rhamnogalacturonase B	1.05	C-compound and carbohydrate metabolism	Metabolism	0.000112474	up
BBA_09490	Aerobactin siderophore biosynthesis protein iucB	1.05	C-compound and carbohydrate metabolism	Metabolism	0.000112474	up
BBA_09585	Symbiotic chitinase	1.05	C-compound and carbohydrate metabolism	Metabolism	0.000112474	up
BBA_09598	Oxidoreductase, short-chain dehydrogenase/reductase family	1.05	C-compound and carbohydrate metabolism	Metabolism	0.000112474	up
BBA_09790	Flavin-containing monooxygenase (EC 1.-.-.-)	1.05	C-compound and carbohydrate metabolism	Metabolism	0.000112474	up
BBA_09822	Concanavalin A-like lectin/glucanase	1.05	C-compound and carbohydrate metabolism	Metabolism	0.000112474	up
BBA_09836	Bacterial transferase hexapeptide	1.05	C-compound and carbohydrate metabolism	Metabolism	0.000112474	up
BBA_09850	Putative pyruvate decarboxylase	1.05	C-compound and carbohydrate metabolism	Metabolism	0.000112474	down
BBA_09861	Alcohol dehydrogenase	1.05	C-compound and carbohydrate metabolism	Metabolism	0.000112474	up
BBA_09885	Oxidoreductase-like protein	1.05	C-compound and carbohydrate metabolism	Metabolism	0.000112474	down
BBA_09996	FAD binding domain protein	1.05	C-compound and carbohydrate metabolism	Metabolism	0.000112474	up
BBA_10070	Kynurenine 3-monooxygenase	1.05	C-compound and carbohydrate metabolism	Metabolism	0.000112474	up
BBA_00426	Phospholipase D2	1.06	lipid, fatty acid and isoprenoid metabolism	Metabolism	0.0124706	down
BBA_00702	Lipase, putative	1.06	lipid, fatty acid and isoprenoid metabolism	Metabolism	0.0124706	down
BBA_00847	Alkaline phosphatase	1.06	lipid, fatty acid and isoprenoid metabolism	Metabolism	0.0124706	up
BBA_00965	Cytochrome P450 CYP52T1	1.06	lipid, fatty acid and isoprenoid metabolism	Metabolism	0.0124706	up
BBA_01061	Epoxide hydrolase	1.06	lipid, fatty acid and isoprenoid metabolism	Metabolism	0.0124706	down
BBA_01190	Fumarylacetoacetate hydrolase	1.06	lipid, fatty acid and isoprenoid metabolism	Metabolism	0.0124706	down
BBA_01226	Carbohydrate esterase family 1	1.06	lipid, fatty acid and isoprenoid metabolism	Metabolism	0.0124706	down
BBA_01435	Sir2 family protein	1.06	lipid, fatty acid and isoprenoid metabolism	Metabolism	0.0124706	down
BBA_01610	Pyridoxamine 5'-phosphate oxidase, putative	1.06	lipid, fatty acid and isoprenoid metabolism	Metabolism	0.0124706	up
BBA_01932	Carboxylesterase family protein	1.06	lipid, fatty acid and isoprenoid metabolism	Metabolism	0.0124706	down
BBA_02033	Feruloyl esterase A	1.06	lipid, fatty acid and isoprenoid metabolism	Metabolism	0.0124706	down
BBA_02068	Endopolyphosphatase (EC 3.6.1.10)	1.06	lipid, fatty acid and isoprenoid metabolism	Metabolism	0.0124706	down
BBA_02185	Phosphatidylserine decarboxylase-like protein	1.06	lipid, fatty acid and isoprenoid metabolism	Metabolism	0.0124706	up
BBA_02276	Tetratricopeptide repeat domain-containing protein	1.06	lipid, fatty acid and isoprenoid metabolism	Metabolism	0.0124706	up
BBA_02412	Dimethylaniline monooxygenase	1.06	lipid, fatty acid and isoprenoid metabolism	Metabolism	0.0124706	down
BBA_02541	Dihydroxyacetone kinase	1.06	lipid, fatty acid and isoprenoid metabolism	Metabolism	0.0124706	down
BBA_02543	Lipase/esterase	1.06	lipid, fatty acid and isoprenoid metabolism	Metabolism	0.0124706	down
BBA_02684	Acetoacetate-CoA ligase	1.06	lipid, fatty acid and isoprenoid metabolism	Metabolism	0.0124706	down
BBA_02702	Salicylate hydroxylase	1.06	lipid, fatty acid and isoprenoid metabolism	Metabolism	0.0124706	down
BBA_02920	Lipase/thioesterase family protein	1.06	lipid, fatty acid and isoprenoid metabolism	Metabolism	0.0124706	down
BBA_03119	Acetyl-CoA acetyltransferase	1.06	lipid, fatty acid and isoprenoid metabolism	Metabolism	0.0124706	down
BBA_03233	GDP-mannose transporter	1.06	lipid, fatty acid and isoprenoid metabolism	Metabolism	0.0124706	down
BBA_03409	Cytochrome P450 CYP639A3	1.06	lipid, fatty acid and isoprenoid metabolism	Metabolism	0.0124706	up
BBA_03431	Acetyl-hydrolase-like protein	1.06	lipid, fatty acid and isoprenoid metabolism	Metabolism	0.0124706	down
BBA_03471	FAD dependent oxidoreductase domain containing protein	1.06	lipid, fatty acid and isoprenoid metabolism	Metabolism	0.0124706	up
BBA_03589	Peptidase S8/S53, subtilisin/kexin/sedolisin	1.06	lipid, fatty acid and isoprenoid metabolism	Metabolism	0.0124706	up
BBA_03825	Cytochrome P450 CYP6001C8	1.06	lipid, fatty acid and isoprenoid metabolism	Metabolism	0.0124706	down
BBA_03827	Riboflavin synthase-like beta-barrel	1.06	lipid, fatty acid and isoprenoid metabolism	Metabolism	0.0124706	up
BBA_03958	NACHT domain protein	1.06	lipid, fatty acid and isoprenoid metabolism	Metabolism	0.0124706	up
BBA_04065	Monooxygenase-like protein	1.06	lipid, fatty acid and isoprenoid metabolism	Metabolism	0.0124706	down
BBA_04223	Gamma-glutamyltranspeptidase	1.06	lipid, fatty acid and isoprenoid metabolism	Metabolism	0.0124706	down
BBA_04306	WSC domain-containing protein	1.06	lipid, fatty acid and isoprenoid metabolism	Metabolism	0.0124706	up
BBA_04840	Rab protein geranylgeranyltransferase component A	1.06	lipid, fatty acid and isoprenoid metabolism	Metabolism	0.0124706	up
BBA_04926	Steroid monooxygenase	1.06	lipid, fatty acid and isoprenoid metabolism	Metabolism	0.0124706	up
BBA_04970	Dihydroxyacetone kinase	1.06	lipid, fatty acid and isoprenoid metabolism	Metabolism	0.0124706	down
BBA_04977	Hst3 protein	1.06	lipid, fatty acid and isoprenoid metabolism	Metabolism	0.0124706	down
BBA_05160	Glycolipid anchored surface protein	1.06	lipid, fatty acid and isoprenoid metabolism	Metabolism	0.0124706	down
BBA_05173	Cytochrome P450 CYP52G6	1.06	lipid, fatty acid and isoprenoid metabolism	Metabolism	0.0124706	up
BBA_05225	3-beta-hydroxysteroid-Delta(8), Delta(7)-isomerase	1.06	lipid, fatty acid and isoprenoid metabolism	Metabolism	0.0124706	down
BBA_05268	AMP-binding enzyme	1.06	lipid, fatty acid and isoprenoid metabolism	Metabolism	0.0124706	down
BBA_05639	Neutral/alkaline non-lysosomal ceramidase	1.06	lipid, fatty acid and isoprenoid metabolism	Metabolism	0.0124706	down
BBA_05662	Alpha/beta hydrolase fold-3	1.06	lipid, fatty acid and isoprenoid metabolism	Metabolism	0.0124706	down
BBA_05674	Hexose transporter	1.06	lipid, fatty acid and isoprenoid metabolism	Metabolism	0.0124706	down
BBA_05779	Short chain dehydrogenase	1.06	lipid, fatty acid and isoprenoid metabolism	Metabolism	0.0124706	up
BBA_05854	Putative phospholipase	1.06	lipid, fatty acid and isoprenoid metabolism	Metabolism	0.0124706	up
BBA_05879	Aorsin-like protein	1.06	lipid, fatty acid and isoprenoid metabolism	Metabolism	0.0124706	down
BBA_05957	Tripeptidyl peptidase	1.06	lipid, fatty acid and isoprenoid metabolism	Metabolism	0.0124706	up
BBA_06166	Alcohol dehydrogenase I	1.06	lipid, fatty acid and isoprenoid metabolism	Metabolism	0.0124706	down
BBA_06399	Neutral/alkaline non-lysosomal ceramidase	1.06	lipid, fatty acid and isoprenoid metabolism	Metabolism	0.0124706	up
BBA_06673	Flavin-binding monooxygenase, putative	1.06	lipid, fatty acid and isoprenoid metabolism	Metabolism	0.0124706	down
BBA_06886	Acyl transferase domain-containing protein	1.06	lipid, fatty acid and isoprenoid metabolism	Metabolism	0.0124706	down
BBA_06887	Fatty acid synthase subunit alpha	1.06	lipid, fatty acid and isoprenoid metabolism	Metabolism	0.0124706	down
BBA_06921	Tripeptidyl peptidase A	1.06	lipid, fatty acid and isoprenoid metabolism	Metabolism	0.0124706	down
BBA_07078	Leukotriene A-4 hydrolase/aminopeptidase	1.06	lipid, fatty acid and isoprenoid metabolism	Metabolism	0.0124706	down
BBA_07175	FAD dependent oxidoreductase domain containing protein	1.06	lipid, fatty acid and isoprenoid metabolism	Metabolism	0.0124706	down
BBA_07294	Protease S8 tripeptidyl peptidase I (Cln2)	1.06	lipid, fatty acid and isoprenoid metabolism	Metabolism	0.0124706	down
BBA_07335	Cytochrome P450 CYP655C1	1.06	lipid, fatty acid and isoprenoid metabolism	Metabolism	0.0124706	up
BBA_07459	Sterol glucosyltransferase	1.06	lipid, fatty acid and isoprenoid metabolism	Metabolism	0.0124706	up
BBA_07568	Acyl-CoA thioesterase II	1.06	lipid, fatty acid and isoprenoid metabolism	Metabolism	0.0124706	down
BBA_07631	Family S53 protease	1.06	lipid, fatty acid and isoprenoid metabolism	Metabolism	0.0124706	down
BBA_07809	Protease S8 tripeptidyl peptidase I (Cln2)	1.06	lipid, fatty acid and isoprenoid metabolism	Metabolism	0.0124706	down
BBA_07812	Adenylate-forming enzyme AfeA	1.06	lipid, fatty acid and isoprenoid metabolism	Metabolism	0.0124706	down
BBA_07814	Phosphatidylserine decarboxylase family protein	1.06	lipid, fatty acid and isoprenoid metabolism	Metabolism	0.0124706	down
BBA_08164	Feruloyl esterase A	1.06	lipid, fatty acid and isoprenoid metabolism	Metabolism	0.0124706	down
BBA_08300	Arylamine N-acetyltransferase 1	1.06	lipid, fatty acid and isoprenoid metabolism	Metabolism	0.0124706	down
BBA_08309	Phospholipase/Carboxylesterase	1.06	lipid, fatty acid and isoprenoid metabolism	Metabolism	0.0124706	down
BBA_08348	Mitochondrial carrier protein	1.06	lipid, fatty acid and isoprenoid metabolism	Metabolism	0.0124706	up
BBA_08363	Elongation of fatty acids protein (EC 2.3.1.199) (Very-long-chain 3-oxoacyl-CoA synthase)	1.06	lipid, fatty acid and isoprenoid metabolism	Metabolism	0.0124706	down
BBA_08472	Steroid monooxygenase (CpmA), putative	1.06	lipid, fatty acid and isoprenoid metabolism	Metabolism	0.0124706	down
BBA_08497	Beta-hexosaminidase (EC 3.2.1.52)	1.06	lipid, fatty acid and isoprenoid metabolism	Metabolism	0.0124706	down
BBA_08607	Succinyl-CoA synthetase-like protein	1.06	lipid, fatty acid and isoprenoid metabolism	Metabolism	0.0124706	down
BBA_08608	ATP-citrate synthase subunit 1	1.06	lipid, fatty acid and isoprenoid metabolism	Metabolism	0.0124706	down
BBA_08651	Hemolysin III family channel protein	1.06	lipid, fatty acid and isoprenoid metabolism	Metabolism	0.0124706	down
BBA_08684	Fatty acid desaturase	1.06	lipid, fatty acid and isoprenoid metabolism	Metabolism	0.0124706	up
BBA_08791	Alkaline serine protease AorO	1.06	lipid, fatty acid and isoprenoid metabolism	Metabolism	0.0124706	down
BBA_08989	Short-chain dehydrogenase	1.06	lipid, fatty acid and isoprenoid metabolism	Metabolism	0.0124706	up
BBA_09015	Lipase/esterase, putative	1.06	lipid, fatty acid and isoprenoid metabolism	Metabolism	0.0124706	up
BBA_09176	Alkaline serine protease AorO	1.06	lipid, fatty acid and isoprenoid metabolism	Metabolism	0.0124706	down
BBA_09301	Amino acid transporter	1.06	lipid, fatty acid and isoprenoid metabolism	Metabolism	0.0124706	down
BBA_09419	Cytochrome b5-like Heme/Steroid binding domain-containing protein	1.06	lipid, fatty acid and isoprenoid metabolism	Metabolism	0.0124706	down
BBA_09535	Fatty acid desaturase	1.06	lipid, fatty acid and isoprenoid metabolism	Metabolism	0.0124706	down
BBA_09733	Dehydrogenase/reductase SDR family member 8	1.06	lipid, fatty acid and isoprenoid metabolism	Metabolism	0.0124706	down
BBA_09830	Patatin-like serine hydrolase, putative	1.06	lipid, fatty acid and isoprenoid metabolism	Metabolism	0.0124706	up
BBA_09836	Bacterial transferase hexapeptide	1.06	lipid, fatty acid and isoprenoid metabolism	Metabolism	0.0124706	up
BBA_10213	Platelet-activating factor acetylhydrolase	1.06	lipid, fatty acid and isoprenoid metabolism	Metabolism	0.0124706	up
BBA_00346	Fructosyl amino acid oxidase	1.07	metabolism of vitamins, cofactors, and prosthetic groups	Metabolism	0.00129502	down
BBA_00809	ATP-NAD kinase	1.07	metabolism of vitamins, cofactors, and prosthetic groups	Metabolism	0.00129502	up
BBA_01004	NUDIX domain-containing protein	1.07	metabolism of vitamins, cofactors, and prosthetic groups	Metabolism	0.00129502	down
BBA_01215	Oxidoreductase, short chain dehydrogenase/reductase family superfamily	1.07	metabolism of vitamins, cofactors, and prosthetic groups	Metabolism	0.00129502	up
BBA_01610	Pyridoxamine 5'-phosphate oxidase, putative	1.07	metabolism of vitamins, cofactors, and prosthetic groups	Metabolism	0.00129502	up
BBA_01842	Nucleotide sugar dehydrogenase	1.07	metabolism of vitamins, cofactors, and prosthetic groups	Metabolism	0.00129502	up
BBA_02396	NADPH-dependent FMN reductase	1.07	metabolism of vitamins, cofactors, and prosthetic groups	Metabolism	0.00129502	down
BBA_02684	Acetoacetate-CoA ligase	1.07	metabolism of vitamins, cofactors, and prosthetic groups	Metabolism	0.00129502	down
BBA_02824	Short chain dehydrogenase	1.07	metabolism of vitamins, cofactors, and prosthetic groups	Metabolism	0.00129502	down
BBA_03176	NAD dependent epimerase/dehydratase	1.07	metabolism of vitamins, cofactors, and prosthetic groups	Metabolism	0.00129502	down
BBA_03883	Phytase, putative	1.07	metabolism of vitamins, cofactors, and prosthetic groups	Metabolism	0.00129502	down
BBA_04223	Gamma-glutamyltranspeptidase	1.07	metabolism of vitamins, cofactors, and prosthetic groups	Metabolism	0.00129502	down
BBA_04602	NAD dependent epimerase/dehydratase	1.07	metabolism of vitamins, cofactors, and prosthetic groups	Metabolism	0.00129502	up
BBA_05047	D-isomer specific 2-hydroxyacid dehydrogenase	1.07	metabolism of vitamins, cofactors, and prosthetic groups	Metabolism	0.00129502	down
BBA_05572	Glycine dehydrogenase	1.07	metabolism of vitamins, cofactors, and prosthetic groups	Metabolism	0.00129502	down
BBA_06055	Dihydroflavonal-4-reductase protein	1.07	metabolism of vitamins, cofactors, and prosthetic groups	Metabolism	0.00129502	down
BBA_06349	Zinc-binding dehydrogenase	1.07	metabolism of vitamins, cofactors, and prosthetic groups	Metabolism	0.00129502	down
BBA_06674	NADH:flavin oxidoreductase/NADH oxidase	1.07	metabolism of vitamins, cofactors, and prosthetic groups	Metabolism	0.00129502	down
BBA_07806	Glutamate carboxypeptidase	1.07	metabolism of vitamins, cofactors, and prosthetic groups	Metabolism	0.00129502	down
BBA_07811	Cytochrome P450 CYP5099A1	1.07	metabolism of vitamins, cofactors, and prosthetic groups	Metabolism	0.00129502	down
BBA_08252	2-amino-3-carboxymuconate-6-semialdehyde decarboxylase	1.07	metabolism of vitamins, cofactors, and prosthetic groups	Metabolism	0.00129502	down
BBA_08519	Lactoylglutathione lyase (EC 4.4.1.5) (Glyoxalase I)	1.07	metabolism of vitamins, cofactors, and prosthetic groups	Metabolism	0.00129502	down
BBA_08743	Sarcosine oxidase	1.07	metabolism of vitamins, cofactors, and prosthetic groups	Metabolism	0.00129502	down
BBA_09119	Phosphoesterase-like protein	1.07	metabolism of vitamins, cofactors, and prosthetic groups	Metabolism	0.00129502	down
BBA_09199	Aminotransferase class-III	1.07	metabolism of vitamins, cofactors, and prosthetic groups	Metabolism	0.00129502	up
BBA_09473	Dethiobiotin synthetase	1.07	metabolism of vitamins, cofactors, and prosthetic groups	Metabolism	0.00129502	down
BBA_09733	Dehydrogenase/reductase SDR family member 8	1.07	metabolism of vitamins, cofactors, and prosthetic groups	Metabolism	0.00129502	down
BBA_09790	Flavin-containing monooxygenase (EC 1.-.-.-)	1.07	metabolism of vitamins, cofactors, and prosthetic groups	Metabolism	0.00129502	up
BBA_00062	Cellobiose dehydrogenase	1.2	secondary metabolism	Metabolism	2.172808e-19	up
BBA_00065	Major facilitator superfamily transporter	1.2	secondary metabolism	Metabolism	2.172808e-19	down
BBA_00098	Major facilitator superfamily transporter	1.2	secondary metabolism	Metabolism	2.172808e-19	up
BBA_00234	Alpha/beta hydrolase	1.2	secondary metabolism	Metabolism	2.172808e-19	down
BBA_00346	Fructosyl amino acid oxidase	1.2	secondary metabolism	Metabolism	2.172808e-19	down
BBA_00572	Glyoxalase/bleomycin resistance protein/dioxygenase	1.2	secondary metabolism	Metabolism	2.172808e-19	up
BBA_00625	Alpha-galactosidase (EC 3.2.1.22) (Melibiase)	1.2	secondary metabolism	Metabolism	2.172808e-19	down
BBA_00628	Salicylate hydroxylase	1.2	secondary metabolism	Metabolism	2.172808e-19	down
BBA_00709	FAD binding domain-containing protein	1.2	secondary metabolism	Metabolism	2.172808e-19	up
BBA_00959	Ferric-chelate reductase (Fre2)	1.2	secondary metabolism	Metabolism	2.172808e-19	down
BBA_00965	Cytochrome P450 CYP52T1	1.2	secondary metabolism	Metabolism	2.172808e-19	up
BBA_01184	FAD binding domain protein	1.2	secondary metabolism	Metabolism	2.172808e-19	down
BBA_01190	Fumarylacetoacetate hydrolase	1.2	secondary metabolism	Metabolism	2.172808e-19	down
BBA_01216	Alpha/beta superfamily hydrolase	1.2	secondary metabolism	Metabolism	2.172808e-19	up
BBA_01237	Cytochrome P450 CYP620C2	1.2	secondary metabolism	Metabolism	2.172808e-19	down
BBA_01379	Major facilitator superfamily transporter	1.2	secondary metabolism	Metabolism	2.172808e-19	down
BBA_01397	ABC multidrug transporter, putative	1.2	secondary metabolism	Metabolism	2.172808e-19	up
BBA_01611	FAD binding domain-containing protein	1.2	secondary metabolism	Metabolism	2.172808e-19	up
BBA_01658	CAS1-like protein	1.2	secondary metabolism	Metabolism	2.172808e-19	down
BBA_01693	Major facilitator superfamily transporter	1.2	secondary metabolism	Metabolism	2.172808e-19	down
BBA_01781	ABC-2 type transporter	1.2	secondary metabolism	Metabolism	2.172808e-19	up
BBA_01825	Siderochrome-iron transporter MirB	1.2	secondary metabolism	Metabolism	2.172808e-19	down
BBA_01873	MFS transporter	1.2	secondary metabolism	Metabolism	2.172808e-19	up
BBA_01995	Methyltransferase-like protein	1.2	secondary metabolism	Metabolism	2.172808e-19	down
BBA_02039	GNAT family N-acetyltransferase, putative	1.2	secondary metabolism	Metabolism	2.172808e-19	up
BBA_02126	Fumarylacetoacetate hydrolase	1.2	secondary metabolism	Metabolism	2.172808e-19	up
BBA_02131	MFS transporter, putative	1.2	secondary metabolism	Metabolism	2.172808e-19	up
BBA_02215	Monocarboxylate transporter	1.2	secondary metabolism	Metabolism	2.172808e-19	up
BBA_02343	Amino acid permease	1.2	secondary metabolism	Metabolism	2.172808e-19	down
BBA_02412	Dimethylaniline monooxygenase	1.2	secondary metabolism	Metabolism	2.172808e-19	down
BBA_02438	General amidase GmdA	1.2	secondary metabolism	Metabolism	2.172808e-19	up
BBA_02546	Multidrug resistance protein MDR, putative	1.2	secondary metabolism	Metabolism	2.172808e-19	down
BBA_02606	Multidrug resistance protein MDR, putative	1.2	secondary metabolism	Metabolism	2.172808e-19	up
BBA_02695	Short chain dehydrogenase	1.2	secondary metabolism	Metabolism	2.172808e-19	up
BBA_02698	Cytochrome P450 CYP5080B3	1.2	secondary metabolism	Metabolism	2.172808e-19	down
BBA_02702	Salicylate hydroxylase	1.2	secondary metabolism	Metabolism	2.172808e-19	down
BBA_02762	Sugar transporter	1.2	secondary metabolism	Metabolism	2.172808e-19	up
BBA_03002	Cytochrome P450 CYP561D2P	1.2	secondary metabolism	Metabolism	2.172808e-19	up
BBA_03030	MFS multidrug transporter	1.2	secondary metabolism	Metabolism	2.172808e-19	down
BBA_03078	Cytochrome P450 CYP68N1	1.2	secondary metabolism	Metabolism	2.172808e-19	down
BBA_03098	Zinc-binding dehydrogenase	1.2	secondary metabolism	Metabolism	2.172808e-19	down
BBA_03176	NAD dependent epimerase/dehydratase	1.2	secondary metabolism	Metabolism	2.172808e-19	down
BBA_03248	Major facilitator superfamily transporter	1.2	secondary metabolism	Metabolism	2.172808e-19	up
BBA_03307	Fungal specific transcription factor	1.2	secondary metabolism	Metabolism	2.172808e-19	up
BBA_03339	Glutathione S-transferase, putative	1.2	secondary metabolism	Metabolism	2.172808e-19	down
BBA_03404	MFS multidrug transporter	1.2	secondary metabolism	Metabolism	2.172808e-19	down
BBA_03469	Uncharacterized protein	1.2	secondary metabolism	Metabolism	2.172808e-19	up
BBA_03471	FAD dependent oxidoreductase domain containing protein	1.2	secondary metabolism	Metabolism	2.172808e-19	up
BBA_03518	Major facilitator superfamily transporter	1.2	secondary metabolism	Metabolism	2.172808e-19	down
BBA_03543	L-amino acid oxidase LaoA	1.2	secondary metabolism	Metabolism	2.172808e-19	up
BBA_03566	Transmembrane amino acid transporter	1.2	secondary metabolism	Metabolism	2.172808e-19	down
BBA_03574	Canalicular multispecific organic anion transporter 1	1.2	secondary metabolism	Metabolism	2.172808e-19	down
BBA_03578	Siderophore iron transporter mirB	1.2	secondary metabolism	Metabolism	2.172808e-19	down
BBA_03640	Citrinin biosynthesis oxydoreductase CtnB	1.2	secondary metabolism	Metabolism	2.172808e-19	down
BBA_03659	Uncharacterized protein	1.2	secondary metabolism	Metabolism	2.172808e-19	up
BBA_03664	Amine oxidase	1.2	secondary metabolism	Metabolism	2.172808e-19	up
BBA_03670	MFS transporter, putative	1.2	secondary metabolism	Metabolism	2.172808e-19	down
BBA_03683	2OG-Fe(II) oxygenase family oxidoreductase	1.2	secondary metabolism	Metabolism	2.172808e-19	up
BBA_03786	Fungal specific transcription factor	1.2	secondary metabolism	Metabolism	2.172808e-19	down
BBA_03805	MFS gliotoxin efflux transporter GliA	1.2	secondary metabolism	Metabolism	2.172808e-19	down
BBA_03818	Heterokaryon incompatibility protein	1.2	secondary metabolism	Metabolism	2.172808e-19	up
BBA_03820	Sarcosine oxidase	1.2	secondary metabolism	Metabolism	2.172808e-19	down
BBA_03824	CFEM domain-containing protein	1.2	secondary metabolism	Metabolism	2.172808e-19	down
BBA_03839	FAD-dependent oxygenase	1.2	secondary metabolism	Metabolism	2.172808e-19	down
BBA_03841	NADP-dependent glycerol dehydrogenase	1.2	secondary metabolism	Metabolism	2.172808e-19	down
BBA_03883	Phytase, putative	1.2	secondary metabolism	Metabolism	2.172808e-19	down
BBA_03909	Filamentous hemagglutinin / adhesin	1.2	secondary metabolism	Metabolism	2.172808e-19	down
BBA_03958	NACHT domain protein	1.2	secondary metabolism	Metabolism	2.172808e-19	up
BBA_03959	Sex-determining protein fem-1	1.2	secondary metabolism	Metabolism	2.172808e-19	up
BBA_04065	Monooxygenase-like protein	1.2	secondary metabolism	Metabolism	2.172808e-19	down
BBA_04150	Amine oxidase	1.2	secondary metabolism	Metabolism	2.172808e-19	down
BBA_04175	Kynurenine 3-monooxygenase	1.2	secondary metabolism	Metabolism	2.172808e-19	down
BBA_04267	GABA permease	1.2	secondary metabolism	Metabolism	2.172808e-19	up
BBA_04633	Oxidoreductase, short-chain dehydrogenase/reductase family	1.2	secondary metabolism	Metabolism	2.172808e-19	down
BBA_04648	Cytochrome P450 CYP5280A1P	1.2	secondary metabolism	Metabolism	2.172808e-19	up
BBA_04649	Polyketide synthase, putative	1.2	secondary metabolism	Metabolism	2.172808e-19	up
BBA_04705	Cytochrome P450 CYP5293A1	1.2	secondary metabolism	Metabolism	2.172808e-19	up
BBA_04706	MFS multidrug resistance transporter	1.2	secondary metabolism	Metabolism	2.172808e-19	up
BBA_04716	ABC transporter transmembrane region	1.2	secondary metabolism	Metabolism	2.172808e-19	up
BBA_04926	Steroid monooxygenase	1.2	secondary metabolism	Metabolism	2.172808e-19	up
BBA_04974	Aminotransferase family protein (LolT)	1.2	secondary metabolism	Metabolism	2.172808e-19	up
BBA_05173	Cytochrome P450 CYP52G6	1.2	secondary metabolism	Metabolism	2.172808e-19	up
BBA_05177	Enoyl reductase	1.2	secondary metabolism	Metabolism	2.172808e-19	up
BBA_05290	Fungal specific transcription factor	1.2	secondary metabolism	Metabolism	2.172808e-19	down
BBA_05345	Acyl-CoA N-acyltransferase	1.2	secondary metabolism	Metabolism	2.172808e-19	down
BBA_05553	Copper amine oxidase	1.2	secondary metabolism	Metabolism	2.172808e-19	down
BBA_05703	Methyltransferase domain-containing protein	1.2	secondary metabolism	Metabolism	2.172808e-19	up
BBA_05724	Methyltransferase domain-containing protein	1.2	secondary metabolism	Metabolism	2.172808e-19	up
BBA_05779	Short chain dehydrogenase	1.2	secondary metabolism	Metabolism	2.172808e-19	up
BBA_05802	Ankyrin repeat protein	1.2	secondary metabolism	Metabolism	2.172808e-19	down
BBA_05816	Siderochrome-iron transporter MirC	1.2	secondary metabolism	Metabolism	2.172808e-19	down
BBA_05827	Siderophore iron transporter	1.2	secondary metabolism	Metabolism	2.172808e-19	down
BBA_05834	Cytochrome P450 CYP528A4	1.2	secondary metabolism	Metabolism	2.172808e-19	down
BBA_05841	ABC transporter, putative	1.2	secondary metabolism	Metabolism	2.172808e-19	down
BBA_06196	Monooxygenase, FAD-binding protein	1.2	secondary metabolism	Metabolism	2.172808e-19	up
BBA_06217	Quinone oxidoreductase	1.2	secondary metabolism	Metabolism	2.172808e-19	down
BBA_06290	Amidohydrolase-like protein	1.2	secondary metabolism	Metabolism	2.172808e-19	up
BBA_06306	ATP synthase F0	1.2	secondary metabolism	Metabolism	2.172808e-19	down
BBA_06339	Major facilitator superfamily transporter	1.2	secondary metabolism	Metabolism	2.172808e-19	up
BBA_06352	Glycoside hydrolase family 76	1.2	secondary metabolism	Metabolism	2.172808e-19	up
BBA_06533	Alcohol oxidase	1.2	secondary metabolism	Metabolism	2.172808e-19	down
BBA_06578	Heterokaryon incompatibility protein	1.2	secondary metabolism	Metabolism	2.172808e-19	down
BBA_06673	Flavin-binding monooxygenase, putative	1.2	secondary metabolism	Metabolism	2.172808e-19	down
BBA_06674	NADH:flavin oxidoreductase/NADH oxidase	1.2	secondary metabolism	Metabolism	2.172808e-19	down
BBA_06726	Cytochrome P450 CYP625A1	1.2	secondary metabolism	Metabolism	2.172808e-19	up
BBA_06887	Fatty acid synthase subunit alpha	1.2	secondary metabolism	Metabolism	2.172808e-19	down
BBA_06995	Aerobactin siderophore biosynthesis protein iucB	1.2	secondary metabolism	Metabolism	2.172808e-19	down
BBA_06997	AMP-binding enzyme	1.2	secondary metabolism	Metabolism	2.172808e-19	down
BBA_07031	MFS multidrug transporter	1.2	secondary metabolism	Metabolism	2.172808e-19	up
BBA_07078	Leukotriene A-4 hydrolase/aminopeptidase	1.2	secondary metabolism	Metabolism	2.172808e-19	down
BBA_07082	2OG-Fe(II) oxygenase superfamily protein	1.2	secondary metabolism	Metabolism	2.172808e-19	up
BBA_07175	FAD dependent oxidoreductase domain containing protein	1.2	secondary metabolism	Metabolism	2.172808e-19	down
BBA_07295	Cytochrome P450 CYP578A2	1.2	secondary metabolism	Metabolism	2.172808e-19	down
BBA_07335	Cytochrome P450 CYP655C1	1.2	secondary metabolism	Metabolism	2.172808e-19	up
BBA_07336	Cytochrome P450 CYP623C1	1.2	secondary metabolism	Metabolism	2.172808e-19	up
BBA_07337	Alcohol dehydrogenase	1.2	secondary metabolism	Metabolism	2.172808e-19	up
BBA_07371	Alcohol dehydrogenase	1.2	secondary metabolism	Metabolism	2.172808e-19	up
BBA_07577	Group II pyridoxal-5-phosphate decarboxylase	1.2	secondary metabolism	Metabolism	2.172808e-19	up
BBA_07590	MFS drug efflux transporter, putative	1.2	secondary metabolism	Metabolism	2.172808e-19	up
BBA_07591	Mitochondrial enoyl reductase	1.2	secondary metabolism	Metabolism	2.172808e-19	up
BBA_07593	Stress responsive A/B Barrel domain-containing protein	1.2	secondary metabolism	Metabolism	2.172808e-19	up
BBA_07613	Cytochrome P450 CYP684A2	1.2	secondary metabolism	Metabolism	2.172808e-19	up
BBA_07649	Major facilitator superfamily transporter	1.2	secondary metabolism	Metabolism	2.172808e-19	down
BBA_07692	Dimethylaniline monooxygenase 3	1.2	secondary metabolism	Metabolism	2.172808e-19	up
BBA_07815	Cytochrome P450 CYP504B10	1.2	secondary metabolism	Metabolism	2.172808e-19	down
BBA_07844	O-methyltransferase, family 3	1.2	secondary metabolism	Metabolism	2.172808e-19	up
BBA_07851	Uncharacterized protein	1.2	secondary metabolism	Metabolism	2.172808e-19	down
BBA_07938	Flavin-binding monooxygenase-like family protein	1.2	secondary metabolism	Metabolism	2.172808e-19	down
BBA_08023	NADH-dependent flavin oxidoreductase-like protein	1.2	secondary metabolism	Metabolism	2.172808e-19	down
BBA_08060	MFS monosaccharide transporter, putative	1.2	secondary metabolism	Metabolism	2.172808e-19	up
BBA_08160	ABC transporter	1.2	secondary metabolism	Metabolism	2.172808e-19	up
BBA_08184	Glutathione-s-transferase	1.2	secondary metabolism	Metabolism	2.172808e-19	up
BBA_08222	Nonribosomal peptide synthase, putative	1.2	secondary metabolism	Metabolism	2.172808e-19	down
BBA_08242	Glycoside hydrolase family 43 protein	1.2	secondary metabolism	Metabolism	2.172808e-19	down
BBA_08249	2OG-Fe(II) oxygenase superfamily protein	1.2	secondary metabolism	Metabolism	2.172808e-19	down
BBA_08300	Arylamine N-acetyltransferase 1	1.2	secondary metabolism	Metabolism	2.172808e-19	down
BBA_08393	FAD binding domain-containing protein	1.2	secondary metabolism	Metabolism	2.172808e-19	down
BBA_08472	Steroid monooxygenase (CpmA), putative	1.2	secondary metabolism	Metabolism	2.172808e-19	down
BBA_08473	Siderophore iron transporter mirA	1.2	secondary metabolism	Metabolism	2.172808e-19	down
BBA_08689	Putative GMC oxidoreductase	1.2	secondary metabolism	Metabolism	2.172808e-19	up
BBA_08701	Nonribosomal peptide synthase	1.2	secondary metabolism	Metabolism	2.172808e-19	up
BBA_08704	15-O-acetyltransferase Tri3	1.2	secondary metabolism	Metabolism	2.172808e-19	up
BBA_08706	Cytochrome P450 CYP65T7	1.2	secondary metabolism	Metabolism	2.172808e-19	up
BBA_08743	Sarcosine oxidase	1.2	secondary metabolism	Metabolism	2.172808e-19	down
BBA_08784	Cytochrome P450 CYP551C1	1.2	secondary metabolism	Metabolism	2.172808e-19	up
BBA_08790	Zinc-binding dehydrogenase	1.2	secondary metabolism	Metabolism	2.172808e-19	down
BBA_08897	Longiborneol synthase	1.2	secondary metabolism	Metabolism	2.172808e-19	up
BBA_09017	Choline and nitrogen mustard permease	1.2	secondary metabolism	Metabolism	2.172808e-19	up
BBA_09109	Catalase (EC 1.11.1.6)	1.2	secondary metabolism	Metabolism	2.172808e-19	up
BBA_09127	Thioester reductase domain-containing protein	1.2	secondary metabolism	Metabolism	2.172808e-19	down
BBA_09227	Ferric reductase like transmembrane component	1.2	secondary metabolism	Metabolism	2.172808e-19	down
BBA_09264	Uncharacterized protein	1.2	secondary metabolism	Metabolism	2.172808e-19	down
BBA_09299	Sarcosine oxidase	1.2	secondary metabolism	Metabolism	2.172808e-19	down
BBA_09301	Amino acid transporter	1.2	secondary metabolism	Metabolism	2.172808e-19	down
BBA_09317	ABC transporter	1.2	secondary metabolism	Metabolism	2.172808e-19	up
BBA_09324	ABC transporter	1.2	secondary metabolism	Metabolism	2.172808e-19	down
BBA_09325	Choline transport protein	1.2	secondary metabolism	Metabolism	2.172808e-19	down
BBA_09393	Sugar transport protein	1.2	secondary metabolism	Metabolism	2.172808e-19	down
BBA_09438	Methyltransferase type 11	1.2	secondary metabolism	Metabolism	2.172808e-19	up
BBA_09477	Hexose transporter	1.2	secondary metabolism	Metabolism	2.172808e-19	down
BBA_09490	Aerobactin siderophore biosynthesis protein iucB	1.2	secondary metabolism	Metabolism	2.172808e-19	up
BBA_09503	WD domain protein	1.2	secondary metabolism	Metabolism	2.172808e-19	up
BBA_09628	C6 zinc finger domain-containing protein	1.2	secondary metabolism	Metabolism	2.172808e-19	up
BBA_09719	MFS toxin efflux pump (AflT)	1.2	secondary metabolism	Metabolism	2.172808e-19	up
BBA_09720	Cytochrome P450 CYP5293A2	1.2	secondary metabolism	Metabolism	2.172808e-19	up
BBA_09726	2-dehydropantoate 2-reductase, putative	1.2	secondary metabolism	Metabolism	2.172808e-19	down
BBA_09732	FAD binding domain-containing protein	1.2	secondary metabolism	Metabolism	2.172808e-19	down
BBA_09734	Indigoidine synthase A like protein	1.2	secondary metabolism	Metabolism	2.172808e-19	down
BBA_09790	Flavin-containing monooxygenase (EC 1.-.-.-)	1.2	secondary metabolism	Metabolism	2.172808e-19	up
BBA_09839	Ankyrin repeat-containing protein	1.2	secondary metabolism	Metabolism	2.172808e-19	up
BBA_09858	Major Facilitator Superfamily protein	1.2	secondary metabolism	Metabolism	2.172808e-19	up
BBA_09861	Alcohol dehydrogenase	1.2	secondary metabolism	Metabolism	2.172808e-19	up
BBA_09925	Tetratricopeptide repeat domain protein	1.2	secondary metabolism	Metabolism	2.172808e-19	down
BBA_09990	Dipeptidyl aminopeptidase/acylaminoacyl peptidase	1.2	secondary metabolism	Metabolism	2.172808e-19	up
BBA_09996	FAD binding domain protein	1.2	secondary metabolism	Metabolism	2.172808e-19	up
BBA_10010	Cytochrome P450 CYP542B2	1.2	secondary metabolism	Metabolism	2.172808e-19	down
BBA_10070	Kynurenine 3-monooxygenase	1.2	secondary metabolism	Metabolism	2.172808e-19	up
BBA_00965	Cytochrome P450 CYP52T1	2.45	energy conversion and regeneration	Energy	0.0131693	up
BBA_01748	NADPH dehydrogenase	2.45	energy conversion and regeneration	Energy	0.0131693	down
BBA_02516	Malate synthase (EC 2.3.3.9)	2.45	energy conversion and regeneration	Energy	0.0131693	up
BBA_05173	Cytochrome P450 CYP52G6	2.45	energy conversion and regeneration	Energy	0.0131693	up
BBA_06674	NADH:flavin oxidoreductase/NADH oxidase	2.45	energy conversion and regeneration	Energy	0.0131693	down
BBA_07335	Cytochrome P450 CYP655C1	2.45	energy conversion and regeneration	Energy	0.0131693	up
BBA_07632	Oxalate decarboxylase family bicupin	2.45	energy conversion and regeneration	Energy	0.0131693	down
BBA_08023	NADH-dependent flavin oxidoreductase-like protein	2.45	energy conversion and regeneration	Energy	0.0131693	down
BBA_09104	Quercetin 2,3-dioxygenase	2.45	energy conversion and regeneration	Energy	0.0131693	up
BBA_00069	Metalloprotease MEP1	14.13	protein/peptide degradation	Protein fate (folding, modification, destination)	0.00064087	up
BBA_00249	PA domain-containing protein	14.13	protein/peptide degradation	Protein fate (folding, modification, destination)	0.00064087	down
BBA_00319	Peptidase S8	14.13	protein/peptide degradation	Protein fate (folding, modification, destination)	0.00064087	down
BBA_00850	Putative SERINE-TYPE CARBOXYPEPTIDASE F	14.13	protein/peptide degradation	Protein fate (folding, modification, destination)	0.00064087	down
BBA_01061	Epoxide hydrolase	14.13	protein/peptide degradation	Protein fate (folding, modification, destination)	0.00064087	down
BBA_01221	Proline iminopeptidase	14.13	protein/peptide degradation	Protein fate (folding, modification, destination)	0.00064087	down
BBA_01577	Peptidase family M49	14.13	protein/peptide degradation	Protein fate (folding, modification, destination)	0.00064087	down
BBA_01608	Acid proteinase PEPI	14.13	protein/peptide degradation	Protein fate (folding, modification, destination)	0.00064087	up
BBA_02206	Carboxypeptidase (EC 3.4.16.-)	14.13	protein/peptide degradation	Protein fate (folding, modification, destination)	0.00064087	down
BBA_02374	Metalloprotease-like protein	14.13	protein/peptide degradation	Protein fate (folding, modification, destination)	0.00064087	down
BBA_02417	Secreted aspartic proteinase	14.13	protein/peptide degradation	Protein fate (folding, modification, destination)	0.00064087	down
BBA_02482	Carboxypeptidase Y	14.13	protein/peptide degradation	Protein fate (folding, modification, destination)	0.00064087	down
BBA_02586	Metalloprotease 1	14.13	protein/peptide degradation	Protein fate (folding, modification, destination)	0.00064087	up
BBA_02900	Chymotrypsin-like proteinase 5A	14.13	protein/peptide degradation	Protein fate (folding, modification, destination)	0.00064087	up
BBA_02915	Peptidase family M3	14.13	protein/peptide degradation	Protein fate (folding, modification, destination)	0.00064087	down
BBA_02925	Peptidase family M28	14.13	protein/peptide degradation	Protein fate (folding, modification, destination)	0.00064087	down
BBA_03211	Serine peptidase, putative	14.13	protein/peptide degradation	Protein fate (folding, modification, destination)	0.00064087	down
BBA_03213	Putative aspartic protease	14.13	protein/peptide degradation	Protein fate (folding, modification, destination)	0.00064087	down
BBA_03589	Peptidase S8/S53, subtilisin/kexin/sedolisin	14.13	protein/peptide degradation	Protein fate (folding, modification, destination)	0.00064087	up
BBA_03607	Endothiapepsin-like protein	14.13	protein/peptide degradation	Protein fate (folding, modification, destination)	0.00064087	up
BBA_04084	Putative aspartic protease	14.13	protein/peptide degradation	Protein fate (folding, modification, destination)	0.00064087	down
BBA_04407	MSP1 protein	14.13	protein/peptide degradation	Protein fate (folding, modification, destination)	0.00064087	up
BBA_04617	Subtilisin-like protease Pr1A	14.13	protein/peptide degradation	Protein fate (folding, modification, destination)	0.00064087	up
BBA_05184	Trypsin-related protease	14.13	protein/peptide degradation	Protein fate (folding, modification, destination)	0.00064087	up
BBA_05753	Carboxypeptidase Y	14.13	protein/peptide degradation	Protein fate (folding, modification, destination)	0.00064087	down
BBA_05837	WD domain-containing protein	14.13	protein/peptide degradation	Protein fate (folding, modification, destination)	0.00064087	up
BBA_05873	Asparaginase-like protein	14.13	protein/peptide degradation	Protein fate (folding, modification, destination)	0.00064087	down
BBA_05879	Aorsin-like protein	14.13	protein/peptide degradation	Protein fate (folding, modification, destination)	0.00064087	down
BBA_05957	Tripeptidyl peptidase	14.13	protein/peptide degradation	Protein fate (folding, modification, destination)	0.00064087	up
BBA_06199	Amidohydrolase-like protein	14.13	protein/peptide degradation	Protein fate (folding, modification, destination)	0.00064087	up
BBA_06414	Trypsin-like protease 1	14.13	protein/peptide degradation	Protein fate (folding, modification, destination)	0.00064087	up
BBA_06421	Carboxypeptidase S1	14.13	protein/peptide degradation	Protein fate (folding, modification, destination)	0.00064087	down
BBA_06921	Tripeptidyl peptidase A	14.13	protein/peptide degradation	Protein fate (folding, modification, destination)	0.00064087	down
BBA_07078	Leukotriene A-4 hydrolase/aminopeptidase	14.13	protein/peptide degradation	Protein fate (folding, modification, destination)	0.00064087	down
BBA_07291	Peptidase A4 family protein	14.13	protein/peptide degradation	Protein fate (folding, modification, destination)	0.00064087	down
BBA_07294	Protease S8 tripeptidyl peptidase I (Cln2)	14.13	protein/peptide degradation	Protein fate (folding, modification, destination)	0.00064087	down
BBA_07314	Extracellular dipeptidyl-peptidase Dpp4	14.13	protein/peptide degradation	Protein fate (folding, modification, destination)	0.00064087	down
BBA_07320	Subtilisin-like protease PR1F	14.13	protein/peptide degradation	Protein fate (folding, modification, destination)	0.00064087	up
BBA_07505	Peptidase A4 family protein	14.13	protein/peptide degradation	Protein fate (folding, modification, destination)	0.00064087	down
BBA_07631	Family S53 protease	14.13	protein/peptide degradation	Protein fate (folding, modification, destination)	0.00064087	down
BBA_07743	Serine peptidase, putative	14.13	protein/peptide degradation	Protein fate (folding, modification, destination)	0.00064087	down
BBA_07766	Endothiapepsin-like protein	14.13	protein/peptide degradation	Protein fate (folding, modification, destination)	0.00064087	down
BBA_07806	Glutamate carboxypeptidase	14.13	protein/peptide degradation	Protein fate (folding, modification, destination)	0.00064087	down
BBA_07809	Protease S8 tripeptidyl peptidase I (Cln2)	14.13	protein/peptide degradation	Protein fate (folding, modification, destination)	0.00064087	down
BBA_08163	Peptidase family M3	14.13	protein/peptide degradation	Protein fate (folding, modification, destination)	0.00064087	down
BBA_08247	Carboxypeptidase-like protein	14.13	protein/peptide degradation	Protein fate (folding, modification, destination)	0.00064087	down
BBA_08476	Serine carboxypeptidase S28	14.13	protein/peptide degradation	Protein fate (folding, modification, destination)	0.00064087	down
BBA_08580	Subtilisin-like serine protease	14.13	protein/peptide degradation	Protein fate (folding, modification, destination)	0.00064087	up
BBA_08665	Trypsin-like protease	14.13	protein/peptide degradation	Protein fate (folding, modification, destination)	0.00064087	up
BBA_08791	Alkaline serine protease AorO	14.13	protein/peptide degradation	Protein fate (folding, modification, destination)	0.00064087	down
BBA_08844	Eukaryotic aspartyl protease	14.13	protein/peptide degradation	Protein fate (folding, modification, destination)	0.00064087	up
BBA_08901	Peptidase S8/S53, subtilisin/kexin/sedolisin	14.13	protein/peptide degradation	Protein fate (folding, modification, destination)	0.00064087	up
BBA_09176	Alkaline serine protease AorO	14.13	protein/peptide degradation	Protein fate (folding, modification, destination)	0.00064087	down
BBA_09217	Metallopeptidase MepB	14.13	protein/peptide degradation	Protein fate (folding, modification, destination)	0.00064087	up
BBA_09293	Subtilase-like protein	14.13	protein/peptide degradation	Protein fate (folding, modification, destination)	0.00064087	up
BBA_09427	Serine carboxypeptidase	14.13	protein/peptide degradation	Protein fate (folding, modification, destination)	0.00064087	down
BBA_00049	Transporter-like protein	20.03	transport facilities	Cellular transport, transport facilitation and transport routes	0.00730605	down
BBA_00065	Major facilitator superfamily transporter	20.03	transport facilities	Cellular transport, transport facilitation and transport routes	0.00730605	down
BBA_00098	Major facilitator superfamily transporter	20.03	transport facilities	Cellular transport, transport facilitation and transport routes	0.00730605	up
BBA_00250	Major facilitator superfamily transporter	20.03	transport facilities	Cellular transport, transport facilitation and transport routes	0.00730605	down
BBA_00675	Hexose transporter	20.03	transport facilities	Cellular transport, transport facilitation and transport routes	0.00730605	down
BBA_00851	Small oligopeptide transporter, OPT family	20.03	transport facilities	Cellular transport, transport facilitation and transport routes	0.00730605	down
BBA_00870	Permease-like protein	20.03	transport facilities	Cellular transport, transport facilitation and transport routes	0.00730605	up
BBA_00944	Nitrite transporter	20.03	transport facilities	Cellular transport, transport facilitation and transport routes	0.00730605	down
BBA_01025	ABC transporter	20.03	transport facilities	Cellular transport, transport facilitation and transport routes	0.00730605	up
BBA_01046	Major facilitator superfamily transporter	20.03	transport facilities	Cellular transport, transport facilitation and transport routes	0.00730605	up
BBA_01122	Trk family potassium uptake protein	20.03	transport facilities	Cellular transport, transport facilitation and transport routes	0.00730605	up
BBA_01235	Myo-inositol transporter	20.03	transport facilities	Cellular transport, transport facilitation and transport routes	0.00730605	down
BBA_01397	ABC multidrug transporter, putative	20.03	transport facilities	Cellular transport, transport facilitation and transport routes	0.00730605	up
BBA_01836	Major facilitator superfamily transporter	20.03	transport facilities	Cellular transport, transport facilitation and transport routes	0.00730605	down
BBA_01930	OPT peptide transporter Mtd1	20.03	transport facilities	Cellular transport, transport facilitation and transport routes	0.00730605	down
BBA_02037	Multicopper oxidase	20.03	transport facilities	Cellular transport, transport facilitation and transport routes	0.00730605	down
BBA_02114	Mitochondrial phosphate carrier protein	20.03	transport facilities	Cellular transport, transport facilitation and transport routes	0.00730605	down
BBA_02131	MFS transporter, putative	20.03	transport facilities	Cellular transport, transport facilitation and transport routes	0.00730605	up
BBA_02215	Monocarboxylate transporter	20.03	transport facilities	Cellular transport, transport facilitation and transport routes	0.00730605	up
BBA_02343	Amino acid permease	20.03	transport facilities	Cellular transport, transport facilitation and transport routes	0.00730605	down
BBA_02451	Oligopeptide transporter	20.03	transport facilities	Cellular transport, transport facilitation and transport routes	0.00730605	down
BBA_02762	Sugar transporter	20.03	transport facilities	Cellular transport, transport facilitation and transport routes	0.00730605	up
BBA_02932	General substrate transporter	20.03	transport facilities	Cellular transport, transport facilitation and transport routes	0.00730605	up
BBA_03110	OPT oligopeptide transporter	20.03	transport facilities	Cellular transport, transport facilitation and transport routes	0.00730605	up
BBA_03232	OPT oligopeptide transporter	20.03	transport facilities	Cellular transport, transport facilitation and transport routes	0.00730605	up
BBA_03404	MFS multidrug transporter	20.03	transport facilities	Cellular transport, transport facilitation and transport routes	0.00730605	down
BBA_03578	Siderophore iron transporter mirB	20.03	transport facilities	Cellular transport, transport facilitation and transport routes	0.00730605	down
BBA_03670	MFS transporter, putative	20.03	transport facilities	Cellular transport, transport facilitation and transport routes	0.00730605	down
BBA_03827	Riboflavin synthase-like beta-barrel	20.03	transport facilities	Cellular transport, transport facilitation and transport routes	0.00730605	up
BBA_04064	Allantoate permease	20.03	transport facilities	Cellular transport, transport facilitation and transport routes	0.00730605	down
BBA_04162	ZIP zinc/iron transporter	20.03	transport facilities	Cellular transport, transport facilitation and transport routes	0.00730605	down
BBA_04267	GABA permease	20.03	transport facilities	Cellular transport, transport facilitation and transport routes	0.00730605	up
BBA_04480	Oligopeptide transporter	20.03	transport facilities	Cellular transport, transport facilitation and transport routes	0.00730605	down
BBA_04496	Putative sugar transporter	20.03	transport facilities	Cellular transport, transport facilitation and transport routes	0.00730605	up
BBA_04575	Iron permease FTR1 family protein	20.03	transport facilities	Cellular transport, transport facilitation and transport routes	0.00730605	down
BBA_04576	Multicopper oxidase	20.03	transport facilities	Cellular transport, transport facilitation and transport routes	0.00730605	down
BBA_04647	H(+)-myo-inositol cotransporter	20.03	transport facilities	Cellular transport, transport facilitation and transport routes	0.00730605	up
BBA_04686	Pantothenate transporter	20.03	transport facilities	Cellular transport, transport facilitation and transport routes	0.00730605	down
BBA_04706	MFS multidrug resistance transporter	20.03	transport facilities	Cellular transport, transport facilitation and transport routes	0.00730605	up
BBA_05116	HCO3-transporter family protein	20.03	transport facilities	Cellular transport, transport facilitation and transport routes	0.00730605	up
BBA_05292	Major facilitator superfamily transporter	20.03	transport facilities	Cellular transport, transport facilitation and transport routes	0.00730605	down
BBA_05674	Hexose transporter	20.03	transport facilities	Cellular transport, transport facilitation and transport routes	0.00730605	down
BBA_05812	Hexose transporter	20.03	transport facilities	Cellular transport, transport facilitation and transport routes	0.00730605	down
BBA_06056	Allantoate permease	20.03	transport facilities	Cellular transport, transport facilitation and transport routes	0.00730605	down
BBA_06081	Allantoate permease	20.03	transport facilities	Cellular transport, transport facilitation and transport routes	0.00730605	down
BBA_06151	Ferric reductase like transmembrane component	20.03	transport facilities	Cellular transport, transport facilitation and transport routes	0.00730605	down
BBA_06339	Major facilitator superfamily transporter	20.03	transport facilities	Cellular transport, transport facilitation and transport routes	0.00730605	up
BBA_06420	Oligopeptide transporter	20.03	transport facilities	Cellular transport, transport facilitation and transport routes	0.00730605	down
BBA_06536	Carboxylic acid transport protein	20.03	transport facilities	Cellular transport, transport facilitation and transport routes	0.00730605	up
BBA_06993	ABC transporter	20.03	transport facilities	Cellular transport, transport facilitation and transport routes	0.00730605	down
BBA_07031	MFS multidrug transporter	20.03	transport facilities	Cellular transport, transport facilitation and transport routes	0.00730605	up
BBA_07434	Major facilitator superfamily transporter	20.03	transport facilities	Cellular transport, transport facilitation and transport routes	0.00730605	down
BBA_07777	ABC metal ion transporter	20.03	transport facilities	Cellular transport, transport facilitation and transport routes	0.00730605	up
BBA_08060	MFS monosaccharide transporter, putative	20.03	transport facilities	Cellular transport, transport facilitation and transport routes	0.00730605	up
BBA_08177	Cation transporter	20.03	transport facilities	Cellular transport, transport facilitation and transport routes	0.00730605	up
BBA_08348	Mitochondrial carrier protein	20.03	transport facilities	Cellular transport, transport facilitation and transport routes	0.00730605	up
BBA_08404	Putative peptide transporter	20.03	transport facilities	Cellular transport, transport facilitation and transport routes	0.00730605	down
BBA_09017	Choline and nitrogen mustard permease	20.03	transport facilities	Cellular transport, transport facilitation and transport routes	0.00730605	up
BBA_09079	Major facilitator superfamily protein	20.03	transport facilities	Cellular transport, transport facilitation and transport routes	0.00730605	up
BBA_09191	MIP transporter	20.03	transport facilities	Cellular transport, transport facilitation and transport routes	0.00730605	up
BBA_09325	Choline transport protein	20.03	transport facilities	Cellular transport, transport facilitation and transport routes	0.00730605	down
BBA_09356	Major Facilitator Superfamily protein	20.03	transport facilities	Cellular transport, transport facilitation and transport routes	0.00730605	down
BBA_09393	Sugar transport protein	20.03	transport facilities	Cellular transport, transport facilitation and transport routes	0.00730605	down
BBA_09477	Hexose transporter	20.03	transport facilities	Cellular transport, transport facilitation and transport routes	0.00730605	down
BBA_10298	ABC transporter, transmembrane domain, type 1	20.03	transport facilities	Cellular transport, transport facilitation and transport routes	0.00730605	up
BBA_00002	ABC transporter	32.07	detoxification	Cell rescue, defense and virulence	7.565617e-7	up
BBA_00250	Major facilitator superfamily transporter	32.07	detoxification	Cell rescue, defense and virulence	7.565617e-7	down
BBA_00792	Beta-1, 3 exoglucanase	32.07	detoxification	Cell rescue, defense and virulence	7.565617e-7	down
BBA_00908	RTA1 like protein	32.07	detoxification	Cell rescue, defense and virulence	7.565617e-7	up
BBA_01046	Major facilitator superfamily transporter	32.07	detoxification	Cell rescue, defense and virulence	7.565617e-7	up
BBA_01237	Cytochrome P450 CYP620C2	32.07	detoxification	Cell rescue, defense and virulence	7.565617e-7	down
BBA_01768	Major facilitator superfamily transporter	32.07	detoxification	Cell rescue, defense and virulence	7.565617e-7	down
BBA_01781	ABC-2 type transporter	32.07	detoxification	Cell rescue, defense and virulence	7.565617e-7	up
BBA_01825	Siderochrome-iron transporter MirB	32.07	detoxification	Cell rescue, defense and virulence	7.565617e-7	down
BBA_01836	Major facilitator superfamily transporter	32.07	detoxification	Cell rescue, defense and virulence	7.565617e-7	down
BBA_02291	V-type ATPase	32.07	detoxification	Cell rescue, defense and virulence	7.565617e-7	up
BBA_02412	Dimethylaniline monooxygenase	32.07	detoxification	Cell rescue, defense and virulence	7.565617e-7	down
BBA_02593	Glutathione peroxidase	32.07	detoxification	Cell rescue, defense and virulence	7.565617e-7	down
BBA_02702	Salicylate hydroxylase	32.07	detoxification	Cell rescue, defense and virulence	7.565617e-7	down
BBA_03403	Thioredoxin-like protein	32.07	detoxification	Cell rescue, defense and virulence	7.565617e-7	down
BBA_03404	MFS multidrug transporter	32.07	detoxification	Cell rescue, defense and virulence	7.565617e-7	down
BBA_03471	FAD dependent oxidoreductase domain containing protein	32.07	detoxification	Cell rescue, defense and virulence	7.565617e-7	up
BBA_03578	Siderophore iron transporter mirB	32.07	detoxification	Cell rescue, defense and virulence	7.565617e-7	down
BBA_03919	Adenosylmethionine decarboxylase	32.07	detoxification	Cell rescue, defense and virulence	7.565617e-7	up
BBA_04065	Monooxygenase-like protein	32.07	detoxification	Cell rescue, defense and virulence	7.565617e-7	down
BBA_04176	Puromycin resistance protein pur8	32.07	detoxification	Cell rescue, defense and virulence	7.565617e-7	up
BBA_04328	Aminotriazole resistance protein	32.07	detoxification	Cell rescue, defense and virulence	7.565617e-7	up
BBA_04668	Phenylacrylic acid decarboxylase, putative	32.07	detoxification	Cell rescue, defense and virulence	7.565617e-7	up
BBA_04706	MFS multidrug resistance transporter	32.07	detoxification	Cell rescue, defense and virulence	7.565617e-7	up
BBA_04926	Steroid monooxygenase	32.07	detoxification	Cell rescue, defense and virulence	7.565617e-7	up
BBA_05827	Siderophore iron transporter	32.07	detoxification	Cell rescue, defense and virulence	7.565617e-7	down
BBA_06266	Cytochrome P450 CYP570H1	32.07	detoxification	Cell rescue, defense and virulence	7.565617e-7	up
BBA_06548	Transient receptor potential (TRP) ion channel	32.07	detoxification	Cell rescue, defense and virulence	7.565617e-7	down
BBA_06890	Major facilitator superfamily transporter	32.07	detoxification	Cell rescue, defense and virulence	7.565617e-7	down
BBA_06942	MFS multidrug transporter, putative	32.07	detoxification	Cell rescue, defense and virulence	7.565617e-7	up
BBA_07120	Major facilitator superfamily transporter	32.07	detoxification	Cell rescue, defense and virulence	7.565617e-7	down
BBA_07175	FAD dependent oxidoreductase domain containing protein	32.07	detoxification	Cell rescue, defense and virulence	7.565617e-7	down
BBA_07421	Flavin-binding monooxygenase-like family protein	32.07	detoxification	Cell rescue, defense and virulence	7.565617e-7	up
BBA_07456	RTA-like protein	32.07	detoxification	Cell rescue, defense and virulence	7.565617e-7	up
BBA_07777	ABC metal ion transporter	32.07	detoxification	Cell rescue, defense and virulence	7.565617e-7	up
BBA_07938	Flavin-binding monooxygenase-like family protein	32.07	detoxification	Cell rescue, defense and virulence	7.565617e-7	down
BBA_08472	Steroid monooxygenase (CpmA), putative	32.07	detoxification	Cell rescue, defense and virulence	7.565617e-7	down
BBA_09120	Hydrolase-like protein	32.07	detoxification	Cell rescue, defense and virulence	7.565617e-7	up
BBA_09317	ABC transporter	32.07	detoxification	Cell rescue, defense and virulence	7.565617e-7	up
BBA_09324	ABC transporter	32.07	detoxification	Cell rescue, defense and virulence	7.565617e-7	down
BBA_09338	Catalase-peroxidase (CP) (EC 1.11.1.21) (Peroxidase/catalase)	32.07	detoxification	Cell rescue, defense and virulence	7.565617e-7	down
BBA_09356	Major Facilitator Superfamily protein	32.07	detoxification	Cell rescue, defense and virulence	7.565617e-7	down
BBA_09362	RTA-like protein	32.07	detoxification	Cell rescue, defense and virulence	7.565617e-7	up
BBA_09858	Major Facilitator Superfamily protein	32.07	detoxification	Cell rescue, defense and virulence	7.565617e-7	up
BBA_10298	ABC transporter, transmembrane domain, type 1	32.07	detoxification	Cell rescue, defense and virulence	7.565617e-7	up
BBA_01609	Aminotransferase class I and II	01.01.06	metabolism of the aspartate family	Metabolism	0.0194154	up
BBA_03506	Pyridoxal phosphate-dependent transferase	01.01.06	metabolism of the aspartate family	Metabolism	0.0194154	down
BBA_03615	Class II aminotransferase/8-amino-7-oxononanoate synthase	01.01.06	metabolism of the aspartate family	Metabolism	0.0194154	up
BBA_05873	Asparaginase-like protein	01.01.06	metabolism of the aspartate family	Metabolism	0.0194154	down
BBA_09472	Aminotransferase class I and II	01.01.06	metabolism of the aspartate family	Metabolism	0.0194154	down
BBA_00062	Cellobiose dehydrogenase	01.01.09.01.01	biosynthesis of glycine	Metabolism	0.00100337	up
BBA_00346	Fructosyl amino acid oxidase	01.01.09.01.01	biosynthesis of glycine	Metabolism	0.00100337	down
BBA_03615	Class II aminotransferase/8-amino-7-oxononanoate synthase	01.01.09.01.01	biosynthesis of glycine	Metabolism	0.00100337	up
BBA_05572	Glycine dehydrogenase	01.01.09.01.01	biosynthesis of glycine	Metabolism	0.00100337	down
BBA_06533	Alcohol oxidase	01.01.09.01.01	biosynthesis of glycine	Metabolism	0.00100337	down
BBA_06662	Phosphoserine aminotransferase	01.01.09.01.01	biosynthesis of glycine	Metabolism	0.00100337	up
BBA_07588	Beta-eliminating lyase	01.01.09.01.01	biosynthesis of glycine	Metabolism	0.00100337	down
BBA_08689	Putative GMC oxidoreductase	01.01.09.01.01	biosynthesis of glycine	Metabolism	0.00100337	up
BBA_08743	Sarcosine oxidase	01.01.09.01.01	biosynthesis of glycine	Metabolism	0.00100337	down
BBA_09472	Aminotransferase class I and II	01.01.09.01.01	biosynthesis of glycine	Metabolism	0.00100337	down
BBA_00632	4-coumarate-CoA ligase	01.01.09.04.01	biosynthesis of phenylalanine	Metabolism	0.0143145	down
BBA_02698	Cytochrome P450 CYP5080B3	01.01.09.04.01	biosynthesis of phenylalanine	Metabolism	0.0143145	down
BBA_03923	Galactonate dehydratase	01.01.09.04.01	biosynthesis of phenylalanine	Metabolism	0.0143145	down
BBA_04648	Cytochrome P450 CYP5280A1P	01.01.09.04.01	biosynthesis of phenylalanine	Metabolism	0.0143145	up
BBA_04669	3-octaprenyl-4-hydroxybenzoate carboxy-lyase, putative	01.01.09.04.01	biosynthesis of phenylalanine	Metabolism	0.0143145	up
BBA_07295	Cytochrome P450 CYP578A2	01.01.09.04.01	biosynthesis of phenylalanine	Metabolism	0.0143145	down
BBA_07613	Cytochrome P450 CYP684A2	01.01.09.04.01	biosynthesis of phenylalanine	Metabolism	0.0143145	up
BBA_08391	Thiamine pyrophosphate enzyme	01.01.09.04.01	biosynthesis of phenylalanine	Metabolism	0.0143145	down
BBA_00632	4-coumarate-CoA ligase	01.01.09.04.02	degradation of phenylalanine	Metabolism	0.00136954	down
BBA_01190	Fumarylacetoacetate hydrolase	01.01.09.04.02	degradation of phenylalanine	Metabolism	0.00136954	down
BBA_02126	Fumarylacetoacetate hydrolase	01.01.09.04.02	degradation of phenylalanine	Metabolism	0.00136954	up
BBA_02698	Cytochrome P450 CYP5080B3	01.01.09.04.02	degradation of phenylalanine	Metabolism	0.00136954	down
BBA_04648	Cytochrome P450 CYP5280A1P	01.01.09.04.02	degradation of phenylalanine	Metabolism	0.00136954	up
BBA_07295	Cytochrome P450 CYP578A2	01.01.09.04.02	degradation of phenylalanine	Metabolism	0.00136954	down
BBA_07463	GTP cyclohydrolase I	01.01.09.04.02	degradation of phenylalanine	Metabolism	0.00136954	up
BBA_07613	Cytochrome P450 CYP684A2	01.01.09.04.02	degradation of phenylalanine	Metabolism	0.00136954	up
BBA_08391	Thiamine pyrophosphate enzyme	01.01.09.04.02	degradation of phenylalanine	Metabolism	0.00136954	down
BBA_09661	Homogentisate 1,2-dioxygenase	01.01.09.04.02	degradation of phenylalanine	Metabolism	0.00136954	down
BBA_01190	Fumarylacetoacetate hydrolase	01.01.09.05.02	degradation of tyrosine	Metabolism	0.00335198	down
BBA_02126	Fumarylacetoacetate hydrolase	01.01.09.05.02	degradation of tyrosine	Metabolism	0.00335198	up
BBA_04061	Tyrosinase 2	01.01.09.05.02	degradation of tyrosine	Metabolism	0.00335198	down
BBA_07463	GTP cyclohydrolase I	01.01.09.05.02	degradation of tyrosine	Metabolism	0.00335198	up
BBA_07585	Tyrosinase	01.01.09.05.02	degradation of tyrosine	Metabolism	0.00335198	up
BBA_08765	Tyrosinase-like protein	01.01.09.05.02	degradation of tyrosine	Metabolism	0.00335198	up
BBA_09661	Homogentisate 1,2-dioxygenase	01.01.09.05.02	degradation of tyrosine	Metabolism	0.00335198	down
BBA_00062	Cellobiose dehydrogenase	01.05.03	polysaccharide metabolism	Metabolism	0.000626742	up
BBA_00625	Alpha-galactosidase (EC 3.2.1.22) (Melibiase)	01.05.03	polysaccharide metabolism	Metabolism	0.000626742	down
BBA_00792	Beta-1, 3 exoglucanase	01.05.03	polysaccharide metabolism	Metabolism	0.000626742	down
BBA_01022	WSC domain-containing protein	01.05.03	polysaccharide metabolism	Metabolism	0.000626742	down
BBA_01842	Nucleotide sugar dehydrogenase	01.05.03	polysaccharide metabolism	Metabolism	0.000626742	up
BBA_01877	Alpha-glucosidase b	01.05.03	polysaccharide metabolism	Metabolism	0.000626742	down
BBA_02128	Glycoside hydrolase, family 31	01.05.03	polysaccharide metabolism	Metabolism	0.000626742	up
BBA_02645	Beta-1, 3-glucan binding protein	01.05.03	polysaccharide metabolism	Metabolism	0.000626742	down
BBA_03644	Glycosyl hydrolase	01.05.03	polysaccharide metabolism	Metabolism	0.000626742	down
BBA_03660	Glycoside hydrolase, family 29	01.05.03	polysaccharide metabolism	Metabolism	0.000626742	up
BBA_03964	Glycoside hydrolase, catalytic core	01.05.03	polysaccharide metabolism	Metabolism	0.000626742	down
BBA_04013	Glycoside hydrolase family 55	01.05.03	polysaccharide metabolism	Metabolism	0.000626742	down
BBA_04306	WSC domain-containing protein	01.05.03	polysaccharide metabolism	Metabolism	0.000626742	up
BBA_04526	Cellulase-like protein	01.05.03	polysaccharide metabolism	Metabolism	0.000626742	down
BBA_05160	Glycolipid anchored surface protein	01.05.03	polysaccharide metabolism	Metabolism	0.000626742	down
BBA_05262	WSC domain-containing protein	01.05.03	polysaccharide metabolism	Metabolism	0.000626742	up
BBA_05353	Class III chitinase ChiA2	01.05.03	polysaccharide metabolism	Metabolism	0.000626742	down
BBA_05376	Alpha-amylase (EC 3.2.1.1)	01.05.03	polysaccharide metabolism	Metabolism	0.000626742	down
BBA_05825	Secreted glucosidase	01.05.03	polysaccharide metabolism	Metabolism	0.000626742	down
BBA_05880	Chitosanase-like protein	01.05.03	polysaccharide metabolism	Metabolism	0.000626742	down
BBA_05929	WSC domain-containing protein	01.05.03	polysaccharide metabolism	Metabolism	0.000626742	down
BBA_06297	Chitinase-like protein	01.05.03	polysaccharide metabolism	Metabolism	0.000626742	down
BBA_06506	Carbohydrate esterase family 3	01.05.03	polysaccharide metabolism	Metabolism	0.000626742	down
BBA_07146	LysM domain-containing protein	01.05.03	polysaccharide metabolism	Metabolism	0.000626742	up
BBA_07745	Glycoside hydrolase, catalytic core	01.05.03	polysaccharide metabolism	Metabolism	0.000626742	down
BBA_07798	Glycosyl hydrolase family 3 N terminal domain-containing protein	01.05.03	polysaccharide metabolism	Metabolism	0.000626742	down
BBA_07942	Chitinase 18-4	01.05.03	polysaccharide metabolism	Metabolism	0.000626742	down
BBA_08497	Beta-hexosaminidase (EC 3.2.1.52)	01.05.03	polysaccharide metabolism	Metabolism	0.000626742	down
BBA_08600	1,3-beta-glucanosyltransferase gel2	01.05.03	polysaccharide metabolism	Metabolism	0.000626742	down
BBA_08621	Axe2-like protein	01.05.03	polysaccharide metabolism	Metabolism	0.000626742	down
BBA_08801	Beta-1,6-glucanase	01.05.03	polysaccharide metabolism	Metabolism	0.000626742	down
BBA_09392	Alkaline phosphatase-like protein	01.05.03	polysaccharide metabolism	Metabolism	0.000626742	down
BBA_09479	Exo-rhamnogalacturonase B	01.05.03	polysaccharide metabolism	Metabolism	0.000626742	up
BBA_09585	Symbiotic chitinase	01.05.03	polysaccharide metabolism	Metabolism	0.000626742	up
BBA_09621	Glycosyl hydrolase, putative	01.05.03	polysaccharide metabolism	Metabolism	0.000626742	up
BBA_10115	Endo alpha-1,4 polygalactosaminidase	01.05.03	polysaccharide metabolism	Metabolism	0.000626742	up
BBA_01215	Oxidoreductase, short chain dehydrogenase/reductase family superfamily	01.05.08.07	C-4 compound catabolism	Metabolism	0.01438	up
BBA_02824	Short chain dehydrogenase	01.05.08.07	C-4 compound catabolism	Metabolism	0.01438	down
BBA_00234	Alpha/beta hydrolase	01.05.11.07.01	aerobic aromate catabolism	Metabolism	0.00234972	down
BBA_01190	Fumarylacetoacetate hydrolase	01.05.11.07.01	aerobic aromate catabolism	Metabolism	0.00234972	down
BBA_02037	Multicopper oxidase	01.05.11.07.01	aerobic aromate catabolism	Metabolism	0.00234972	down
BBA_02126	Fumarylacetoacetate hydrolase	01.05.11.07.01	aerobic aromate catabolism	Metabolism	0.00234972	up
BBA_02412	Dimethylaniline monooxygenase	01.05.11.07.01	aerobic aromate catabolism	Metabolism	0.00234972	down
BBA_04576	Multicopper oxidase	01.05.11.07.01	aerobic aromate catabolism	Metabolism	0.00234972	down
BBA_04991	Cercosporin toxin biosynthesis protein	01.05.11.07.01	aerobic aromate catabolism	Metabolism	0.00234972	down
BBA_06196	Monooxygenase, FAD-binding protein	01.05.11.07.01	aerobic aromate catabolism	Metabolism	0.00234972	up
BBA_06673	Flavin-binding monooxygenase, putative	01.05.11.07.01	aerobic aromate catabolism	Metabolism	0.00234972	down
BBA_08472	Steroid monooxygenase (CpmA), putative	01.05.11.07.01	aerobic aromate catabolism	Metabolism	0.00234972	down
BBA_09286	Oxygenase-like protein	01.05.11.07.01	aerobic aromate catabolism	Metabolism	0.00234972	down
BBA_09732	FAD binding domain-containing protein	01.05.11.07.01	aerobic aromate catabolism	Metabolism	0.00234972	down
BBA_06196	Monooxygenase, FAD-binding protein	01.05.11.07.02	anaerobic aromate catabolism	Metabolism	0.0415319	up
BBA_08391	Thiamine pyrophosphate enzyme	01.05.11.07.02	anaerobic aromate catabolism	Metabolism	0.0415319	down
BBA_09732	FAD binding domain-containing protein	01.05.11.07.02	anaerobic aromate catabolism	Metabolism	0.0415319	down
BBA_01215	Oxidoreductase, short chain dehydrogenase/reductase family superfamily	01.06.05	fatty acid metabolism	Metabolism	0.00258834	up
BBA_02695	Short chain dehydrogenase	01.06.05	fatty acid metabolism	Metabolism	0.00258834	up
BBA_02749	17beta-hydroxysteroid dehydrogenase	01.06.05	fatty acid metabolism	Metabolism	0.00258834	up
BBA_02824	Short chain dehydrogenase	01.06.05	fatty acid metabolism	Metabolism	0.00258834	down
BBA_03119	Acetyl-CoA acetyltransferase	01.06.05	fatty acid metabolism	Metabolism	0.00258834	down
BBA_03825	Cytochrome P450 CYP6001C8	01.06.05	fatty acid metabolism	Metabolism	0.00258834	down
BBA_04679	Urea amidolyase, putative	01.06.05	fatty acid metabolism	Metabolism	0.00258834	up
BBA_05268	AMP-binding enzyme	01.06.05	fatty acid metabolism	Metabolism	0.00258834	down
BBA_06616	Short chain dehydrogenase	01.06.05	fatty acid metabolism	Metabolism	0.00258834	down
BBA_06886	Acyl transferase domain-containing protein	01.06.05	fatty acid metabolism	Metabolism	0.00258834	down
BBA_06887	Fatty acid synthase subunit alpha	01.06.05	fatty acid metabolism	Metabolism	0.00258834	down
BBA_07297	Oxidoreductase, short-chain dehydrogenase/reductase	01.06.05	fatty acid metabolism	Metabolism	0.00258834	down
BBA_07568	Acyl-CoA thioesterase II	01.06.05	fatty acid metabolism	Metabolism	0.00258834	down
BBA_07811	Cytochrome P450 CYP5099A1	01.06.05	fatty acid metabolism	Metabolism	0.00258834	down
BBA_07812	Adenylate-forming enzyme AfeA	01.06.05	fatty acid metabolism	Metabolism	0.00258834	down
BBA_08309	Phospholipase/Carboxylesterase	01.06.05	fatty acid metabolism	Metabolism	0.00258834	down
BBA_08348	Mitochondrial carrier protein	01.06.05	fatty acid metabolism	Metabolism	0.00258834	up
BBA_08363	Elongation of fatty acids protein (EC 2.3.1.199) (Very-long-chain 3-oxoacyl-CoA synthase)	01.06.05	fatty acid metabolism	Metabolism	0.00258834	down
BBA_08607	Succinyl-CoA synthetase-like protein	01.06.05	fatty acid metabolism	Metabolism	0.00258834	down
BBA_08608	ATP-citrate synthase subunit 1	01.06.05	fatty acid metabolism	Metabolism	0.00258834	down
BBA_08989	Short-chain dehydrogenase	01.06.05	fatty acid metabolism	Metabolism	0.00258834	up
BBA_09016	Gluconate 5-dehydrogenase	01.06.05	fatty acid metabolism	Metabolism	0.00258834	up
BBA_09419	Cytochrome b5-like Heme/Steroid binding domain-containing protein	01.06.05	fatty acid metabolism	Metabolism	0.00258834	down
BBA_09598	Oxidoreductase, short-chain dehydrogenase/reductase family	01.06.05	fatty acid metabolism	Metabolism	0.00258834	up
BBA_09830	Patatin-like serine hydrolase, putative	01.06.05	fatty acid metabolism	Metabolism	0.00258834	up
BBA_00809	ATP-NAD kinase	01.07.01	biosynthesis of vitamins, cofactors, and prosthetic groups	Metabolism	0.0100685	up
BBA_00847	Alkaline phosphatase	01.07.01	biosynthesis of vitamins, cofactors, and prosthetic groups	Metabolism	0.0100685	up
BBA_01004	NUDIX domain-containing protein	01.07.01	biosynthesis of vitamins, cofactors, and prosthetic groups	Metabolism	0.0100685	down
BBA_01189	3-hydroxyanthranilate 3,4-dioxygenase (EC 1.13.11.6) (3-hydroxyanthranilate oxygenase) (3-hydroxyanthranilic acid dioxygenase) (Biosynthesis of nicotinic acid protein 1)	01.07.01	biosynthesis of vitamins, cofactors, and prosthetic groups	Metabolism	0.0100685	down
BBA_01610	Pyridoxamine 5'-phosphate oxidase, putative	01.07.01	biosynthesis of vitamins, cofactors, and prosthetic groups	Metabolism	0.0100685	up
BBA_03176	NAD dependent epimerase/dehydratase	01.07.01	biosynthesis of vitamins, cofactors, and prosthetic groups	Metabolism	0.0100685	down
BBA_03615	Class II aminotransferase/8-amino-7-oxononanoate synthase	01.07.01	biosynthesis of vitamins, cofactors, and prosthetic groups	Metabolism	0.0100685	up
BBA_03919	Adenosylmethionine decarboxylase	01.07.01	biosynthesis of vitamins, cofactors, and prosthetic groups	Metabolism	0.0100685	up
BBA_04175	Kynurenine 3-monooxygenase	01.07.01	biosynthesis of vitamins, cofactors, and prosthetic groups	Metabolism	0.0100685	down
BBA_04223	Gamma-glutamyltranspeptidase	01.07.01	biosynthesis of vitamins, cofactors, and prosthetic groups	Metabolism	0.0100685	down
BBA_04602	NAD dependent epimerase/dehydratase	01.07.01	biosynthesis of vitamins, cofactors, and prosthetic groups	Metabolism	0.0100685	up
BBA_06055	Dihydroflavonal-4-reductase protein	01.07.01	biosynthesis of vitamins, cofactors, and prosthetic groups	Metabolism	0.0100685	down
BBA_06236	3-methyl-2-oxobutanoate hydroxymethyltransferase	01.07.01	biosynthesis of vitamins, cofactors, and prosthetic groups	Metabolism	0.0100685	up
BBA_06662	Phosphoserine aminotransferase	01.07.01	biosynthesis of vitamins, cofactors, and prosthetic groups	Metabolism	0.0100685	up
BBA_06887	Fatty acid synthase subunit alpha	01.07.01	biosynthesis of vitamins, cofactors, and prosthetic groups	Metabolism	0.0100685	down
BBA_07463	GTP cyclohydrolase I	01.07.01	biosynthesis of vitamins, cofactors, and prosthetic groups	Metabolism	0.0100685	up
BBA_08139	Dephospho-CoA kinase	01.07.01	biosynthesis of vitamins, cofactors, and prosthetic groups	Metabolism	0.0100685	down
BBA_08607	Succinyl-CoA synthetase-like protein	01.07.01	biosynthesis of vitamins, cofactors, and prosthetic groups	Metabolism	0.0100685	down
BBA_08608	ATP-citrate synthase subunit 1	01.07.01	biosynthesis of vitamins, cofactors, and prosthetic groups	Metabolism	0.0100685	down
BBA_09017	Choline and nitrogen mustard permease	01.07.01	biosynthesis of vitamins, cofactors, and prosthetic groups	Metabolism	0.0100685	up
BBA_09199	Aminotransferase class-III	01.07.01	biosynthesis of vitamins, cofactors, and prosthetic groups	Metabolism	0.0100685	up
BBA_09471	Biotin synthase	01.07.01	biosynthesis of vitamins, cofactors, and prosthetic groups	Metabolism	0.0100685	down
BBA_09472	Aminotransferase class I and II	01.07.01	biosynthesis of vitamins, cofactors, and prosthetic groups	Metabolism	0.0100685	down
BBA_09473	Dethiobiotin synthetase	01.07.01	biosynthesis of vitamins, cofactors, and prosthetic groups	Metabolism	0.0100685	down
BBA_09650	Porphobilinogen deaminase Hem3, putative	01.07.01	biosynthesis of vitamins, cofactors, and prosthetic groups	Metabolism	0.0100685	up
BBA_09726	2-dehydropantoate 2-reductase, putative	01.07.01	biosynthesis of vitamins, cofactors, and prosthetic groups	Metabolism	0.0100685	down
BBA_09810	Aminotransferase class-III	01.07.01	biosynthesis of vitamins, cofactors, and prosthetic groups	Metabolism	0.0100685	up
BBA_09850	Putative pyruvate decarboxylase	01.07.01	biosynthesis of vitamins, cofactors, and prosthetic groups	Metabolism	0.0100685	down
BBA_10070	Kynurenine 3-monooxygenase	01.07.01	biosynthesis of vitamins, cofactors, and prosthetic groups	Metabolism	0.0100685	up
BBA_04327	Amino acid adenylation domain protein	01.20.05.11	metabolism of polyketides	Metabolism	0.0192038	up
BBA_04374	Polyketide synthase, putative	01.20.05.11	metabolism of polyketides	Metabolism	0.0192038	up
BBA_04649	Polyketide synthase, putative	01.20.05.11	metabolism of polyketides	Metabolism	0.0192038	up
BBA_05176	Hybrid NRPS/PKS enzyme, putative	01.20.05.11	metabolism of polyketides	Metabolism	0.0192038	up
BBA_07338	Tenellin polyketide synthase	01.20.05.11	metabolism of polyketides	Metabolism	0.0192038	up
BBA_08219	Polyketide synthase, putative	01.20.05.11	metabolism of polyketides	Metabolism	0.0192038	down
BBA_09856	Hybrid PKS-NRPS protein	01.20.05.11	metabolism of polyketides	Metabolism	0.0192038	up
BBA_00062	Cellobiose dehydrogenase	01.20.17.03	metabolism of amines	Metabolism	0.00408016	up
BBA_00609	Amine oxidase	01.20.17.03	metabolism of amines	Metabolism	0.00408016	down
BBA_03664	Amine oxidase	01.20.17.03	metabolism of amines	Metabolism	0.00408016	up
BBA_03919	Adenosylmethionine decarboxylase	01.20.17.03	metabolism of amines	Metabolism	0.00408016	up
BBA_04150	Amine oxidase	01.20.17.03	metabolism of amines	Metabolism	0.00408016	down
BBA_05553	Copper amine oxidase	01.20.17.03	metabolism of amines	Metabolism	0.00408016	down
BBA_06533	Alcohol oxidase	01.20.17.03	metabolism of amines	Metabolism	0.00408016	down
BBA_08300	Arylamine N-acetyltransferase 1	01.20.17.03	metabolism of amines	Metabolism	0.00408016	down
BBA_08689	Putative GMC oxidoreductase	01.20.17.03	metabolism of amines	Metabolism	0.00408016	up
BBA_02037	Multicopper oxidase	01.20.35.01.01	metabolism of melanins	Metabolism	5.91908e-05	down
BBA_02749	17beta-hydroxysteroid dehydrogenase	01.20.35.01.01	metabolism of melanins	Metabolism	5.91908e-05	up
BBA_04061	Tyrosinase 2	01.20.35.01.01	metabolism of melanins	Metabolism	5.91908e-05	down
BBA_04576	Multicopper oxidase	01.20.35.01.01	metabolism of melanins	Metabolism	5.91908e-05	down
BBA_06616	Short chain dehydrogenase	01.20.35.01.01	metabolism of melanins	Metabolism	5.91908e-05	down
BBA_06617	Conidial pigment biosynthesis scytalone dehydratase Arp1	01.20.35.01.01	metabolism of melanins	Metabolism	5.91908e-05	down
[truncated: 561 more rows]
